# Supplementary material for: Morphological variation in Echinorhynchus truttae Schrank, 1788 and the Echinorhynchus bothniensis Zdzitowiecki & Valtonen, 1987 species complex from freshwater fishes of northern Europe
Source: Biodivers Data J. 2013 Sep 16;(1):e975. doi: 10.3897/BDJ.1.e975 (PMC3964692; doi:10.3897/BDJ.1.e975)
Supplement: Supplementary file 1 — Authors: Matthew T Wayland Data type: morphological and meristic Comma separated value (csv) file of morphometric data from females. Rows are specimens and columns (column three onwards) are morphometric variables (e.g. proboscis length) or meristic variables (e.g. number of longitudinal rows of hooks). All morphometric measurements are in micrometres. The first column is species and the second column is a unique identifier for the specimen. The unique identifier is composed of two parts: the part before the full stop indicates the sample (please see table 1); the number after the full stop indicates the specimen number. In the species column, Echinorhynchus bothniensis and Echinorhynchus 'bothniensis' are listed as bothniensis1 and bothniensis2, respectively. File name: female_morphometrics.csv [file biodiversity_data_journal-1-e975-s001.csv]

SPECIES	SPECIMEN	METASOMA.LENGTH	METASOMA.WIDTH	PROBOSCIS.LENGTH	PROBOSCIS.WIDTH	NECK.LENGTH	NECK.WIDTH	PROBOSCIS.RECEPTACLE.LENGTH	PROBOSCIS.RECEPTACLE.WIDTH	DISTANCE.FROM.FREE.TIP.OF.PROBOSCIS.RECEPTACLE.TO.EMERGENCE.OF.RETINACULA.FROM.LATERAL.WALL	LEMNISCUS.LENGTH	LEMNISCUS.WIDTH	GENITAL.COMPLEX.LENGTH	UTERINE.BELL.LENGTH	UTERUS.LENGTH	UTERUS.WIDTH	VAGINA.LENGTH	VAGINA.WIDTH	VAGINAL.SPHINCTER.WIDTH	SPHINCTER.WIDTH.TO.VAGINA.WIDTH.RATIO	PROBOSCIS.LENGTH.TO.WIDTH.RATIO	METASOMA.LENGTH.TO.WIDTH.RATIO	NUMBER.OF.LONGITUDINAL.ROWS.OF.HOOKS	MAXIMUM.NUMBER.OF.HOOKS.PER.LONGITUDINAL.ROW	MAXIMUM.HOOK.BLADE.LENGTH
truttae	t3.01	13443.72	1265.26	1050.21	359.36	250.4	514.32	2130.73	541.41	488.35	1567.36	308.67	2760.99	878.45	1592.42	218.78	333.5	110.11	162.53	1.4760693852	2.9224454586	10.6252627918	21	15	82.08
truttae	t3.02	17663.16	2016.8	1103.83	347.31	202.53	510.24	2736.53	616.31	770.49	2142.91	637.54	2167.6	581.46	1340.29	155.26	330.58	134.84	170.03	1.2609759715	3.1782269442	8.7580126934	20	13	78.72
truttae	t3.03	18250.82	1741.93	1117.4	310.49	185.8	453.44	2854.95	600.07	705.08	2434.08	693.46	NA	NA	NA	128.24	343.57	136.15	172.03	1.2635328682	3.5988276595	10.4773555769	17	14	90.97
truttae	t3.04	18929.55	1669.83	1040.03	323.25	236.97	516.59	2366.57	593.49	666.43	2361.88	459.38	NA	NA	NA	125.5	377.35	142.39	171.07	1.2014186389	3.21741686	11.3362138661	22	13	74.07
truttae	t3.06	14711.33	1367.95	948.67	325.24	NA	NA	2494.89	607.17	NA	1813.97	265.23	NA	NA	NA	168.55	394.23	149.19	171.73	1.1510825122	2.9168306481	10.754289265	18	13	67.59
truttae	t3.05	14037.36	1544.95	1097.33	333.6	208.89	430.76	2125.07	515.03	628.39	2236.21	408.81	NA	NA	1349.54	107.18	341.45	127.64	158.07	1.2384048887	3.2893585132	9.0859639471	19	13	80.61
truttae	t3.07	14105.89	1556.69	1039.21	292.28	285.78	517.49	2364.54	561.33	NA	2125.19	512.46	2083.78	738.12	1161	113.88	299.07	90.72	182.1	2.0072751323	3.5555289448	9.0614637468	22	14	71.17
truttae	t3.08	17036.03	1574.01	1187.56	316.06	177.33	488.75	2419.81	527.02	NA	2098.14	406.27	1933.06	654	1080	121.88	316.87	117.35	140.88	1.200511291	3.7573878378	10.8233302203	20	12	80.78
truttae	t2.22	14146.69	1908.84	928.73	319.6	NA	NA	1582.76	416.35	516.08	1495.97	477.76	NA	NA	NA	NA	300.42	125.4	145.06	1.1567783094	2.9059136421	7.4111449886	18	13	NA
truttae	t2.19	15578.84	1200.26	1049.68	308.56	176.7	397.01	2051.39	426.09	623.2	1772.5	299.66	NA	NA	NA	104.74	233.68	126.06	110.47	0.8763287323	3.4018667358	12.9795544299	22	14	79.33
truttae	t2.17	9049.93	852.42	871.05	315.23	185.27	418.56	2218.77	375.33	749.42	1328.15	255.1	1435.26	469.21	782.63	136.18	271.05	82.93	93.67	1.129506813	2.7632205057	10.6167499589	19	14	81.96
truttae	t2.14	12369.81	1099.39	1034.99	356.58	190.27	470.15	2229.61	550.94	NA	1799.49	234.68	NA	NA	752.2	101.64	258.57	103.66	122.19	1.1787574764	2.9025464131	11.2515212982	21	15	78.81
truttae	t1.01	10173.7	1160	934.96	318.83	172.92	478.1	1596.64	411.15	466.85	1392.27	298.68	NA	NA	1046.56	113.99	286.39	102.14	116.14	1.1370667711	2.9324718502	8.7704310345	20	14	75.41
truttae	t1.02	15915.89	1091.55	1043.48	325.75	151.19	398.74	1785.5	372.82	551.52	1700.18	436.22	NA	NA	NA	177.02	301.01	128.84	130.53	1.0131170444	3.2033154259	14.5809994961	22	14	79.53
truttae	t1.03	12860.72	1057.95	994.55	282.58	174.24	385.22	2045.11	331.08	636.15	1947	252.91	1688.49	520.62	959.62	91.05	299.61	100.25	120.98	1.2067830424	3.5195342912	12.1562644737	21	16	76.11
truttae	t1.04	15341.3	1168.43	1041.3	325.07	186.69	436.08	1885.45	385.06	642.02	1723.99	328.83	NA	NA	NA	123.54	251.78	94.56	118.13	1.2492597293	3.2033100563	13.1298408976	20	16	77.78
truttae	t1.05	12102.43	988.94	977.29	248.66	NA	NA	1528.99	367.22	461.4	935.42	391.7	1641.32	429.09	991.04	95.87	278.5	99.15	115.48	1.1646999496	3.9302260114	12.2377798451	22	15	NA
truttae	t1.06	12871.92	1455.66	980.03	311.52	170.27	398.64	1867.89	366.28	560.33	1791.52	329.63	NA	NA	NA	123.9	260.08	109.04	126.07	1.1561812179	3.145961736	8.8426693046	21	16	79.07
truttae	t1.08	14248.65	985.88	1002.59	299.78	194.59	386.44	1920.28	366.47	555.56	1628.57	339.2	NA	NA	1178.19	55.93	263.18	111.33	128.15	1.1510823677	3.3444192408	14.4527224409	19	15	74.8
truttae	t1.09	14916.16	1100.77	1073.04	303.63	178.15	416.82	1936.77	383.92	569.59	1909.81	352.28	NA	NA	798.88	102.44	289.8	105.52	122.48	1.1607278241	3.5340381385	13.5506599926	20	15	NA
truttae	t1.11	15065.79	1181.74	1011.35	284.96	187.08	423.84	1783.79	385.83	582.65	1709.34	435.95	1556.79	516.54	803.72	109.6	279.98	107.72	120.83	1.1217044189	3.5490946098	12.7488195373	20	17	NA
truttae	t1.12	13989.4	1065.14	979.45	326.37	170.7	403.93	1889.87	359.23	590.17	1575	417.89	1691.29	473.04	1016.61	112.22	281.82	107.53	126.42	1.1756719055	3.0010417624	13.1338603376	20	15	80.25
truttae	t1.13	13845.7	1204.92	995.6	342.63	195.98	419.68	1832.85	372.98	518.55	1644.57	338.46	NA	NA	938.99	160.63	307.18	127.82	135.2	1.0577374433	2.9057583983	11.4909703549	22	15	80.54
truttae	t1.14	14973.68	986.48	1046.49	304.99	NA	NA	2024.91	388.81	578.17	1446.15	384.8	1776.06	510.53	1106.69	100.13	271.44	110.36	115.62	1.0476621964	3.4312272534	15.1788987106	19	15	81.35
truttae	t1.15	16779.17	1290.94	1014.53	273.51	NA	NA	1784.39	393.97	546.06	1341.75	422.81	1716.26	512.47	989.99	136.5	323.89	112.97	124.23	1.0996724794	3.7092976491	12.9976373805	19	15	NA
truttae	t1.16	12829.31	1084.33	1012.92	303.94	201.02	445.51	1698	350.82	NA	1598.42	358.23	1748.06	499.09	1066.65	120.58	271.44	95.51	110.8	1.1600879489	3.3326314404	11.8315549694	21	14	73.06
truttae	t1.17	17211.57	1220.26	973.26	316.16	208.29	430.48	2024.73	346.4	615.52	1916.32	250.61	NA	NA	NA	110.35	248.19	99.02	116.24	1.1739042618	3.0783780364	14.1048383131	20	14	80.24
truttae	t1.18	13145.24	1118.57	1031.3	337.45	195.54	425.11	1806.24	341.64	579.6	1638.37	226.05	NA	NA	1127.7	79.32	274.85	115.72	135.52	1.1711026616	3.0561564676	11.7518259921	20	16	73.44
truttae	t1.19	15186.52	1088.48	1035.92	320.2	205.56	469.45	2009.13	386.8	NA	1754.53	321.81	1959.9	597.6	1158.09	97.67	310.45	120.69	129.72	1.0748197862	3.2352279825	13.9520432162	19	16	79.46
truttae	t1.21	15084.03	1216.53	869.2	306.57	239.27	432.7	2010.77	348.36	NA	1876.07	307.92	NA	NA	927.63	120.76	261.76	107.11	121.65	1.1357482961	2.8352415435	12.3992256664	20	14	79.25
truttae	t1.22	14662.09	1090.11	1044.51	303.27	212.36	431.08	1846.93	365.19	NA	1780.49	277.43	NA	NA	NA	97.36	272.68	90.87	108.19	1.1906019588	3.4441586705	13.4501013659	21	15	77.04
truttae	t1.23	16289.14	1041.97	1016.2	314.74	NA	NA	1811.2	359.25	NA	1406.29	390.1	NA	NA	1217.15	104.53	318.12	105.14	127.46	1.2122883774	3.228696702	15.633022064	20	15	81.35
truttae	t1.24	15230.29	1112.24	1009.21	277.49	223.9	358.11	1878.19	318.46	NA	1778.33	321.89	NA	NA	865.38	111.86	278.38	109.82	124.14	1.1303951921	3.6369238531	13.6933485579	19	15	76.84
truttae	t1.26	12529.44	1046.43	959.75	336.84	NA	NA	1829.44	387.56	NA	1279.82	275.71	NA	NA	1025.6	86.69	279.32	108.31	108.49	1.0016618964	2.8492756205	11.9735099338	20	14	73.38
truttae	t1.29	13314.2	1436.29	1098.71	311.99	201.4	449.65	1809.97	401.16	NA	1556.65	367.86	1685	522.83	933.17	69.47	290.35	107.6	121.21	1.1264869888	3.5216192827	9.2698549736	17	16	NA
truttae	t1.30	14730.21	1190.29	989.76	301.64	179.26	401.45	1957.35	403.45	NA	1901.72	312.58	NA	NA	NA	72.65	253.4	87.13	113.52	1.3028807529	3.281262432	12.3753118988	19	14	80.56
truttae	t1.31	11596.37	944.24	879.08	299.85	NA	NA	1597.53	349.67	NA	1272.59	201.01	NA	NA	NA	96.71	263.81	72.46	109.58	1.5122826387	2.9317325329	12.2811679234	20	14	72.32
truttae	t1.33	13996.22	896.53	1005.07	293.28	NA	NA	1505.99	347.74	NA	1479.56	322.9	1814.06	570.88	1058.74	97.09	308	103.37	107.45	1.0394698655	3.4269980906	15.6115467413	18	15	NA
truttae	t1.34	10888.09	1261.63	961.18	309.29	196.04	419.45	1683.1	395.77	NA	1566.55	381.75	NA	NA	753.13	120.22	295.03	116.88	125.45	1.0733230664	3.1076982767	8.6301768347	20	15	78.91
truttae	t1.35	11389.84	1063.96	949.72	329.71	189.53	411.91	1849.76	433.57	NA	1678.94	398.73	NA	NA	NA	101.77	291.19	100.86	123.63	1.2257584771	2.8804707167	10.705139291	19	15	79.12
truttae	t1.38	14455.17	1370.08	1016.9	290.43	258.64	458.22	1743.83	404.01	NA	1811.95	274.77	NA	NA	NA	56.23	284.47	130.44	124.06	0.9510886231	3.5013600523	10.5506028845	19	15	NA
truttae	t1.39	12104.72	921.4	932.08	341.39	NA	NA	1800.05	383.79	NA	1399.25	328	1475.09	467.54	875.74	115.61	288.64	99.19	114.48	1.1541486037	2.7302498609	13.1373127849	21	14	79.09
truttae	t1.41	13489.91	1179.37	1069.22	307.4	196.9	444.14	1743.02	364.76	NA	1671.44	284.46	NA	NA	825.3	87.26	274.91	85.41	115.69	1.3545252312	3.4782693559	11.4382339724	18	15	78.58
truttae	t1.42	12514.86	937.58	987.31	287.99	192.16	402.62	1843.52	378.24	NA	1813.06	332.59	NA	NA	972.37	72.13	300.35	110.66	109.73	0.9915958793	3.4282787597	13.3480449668	19	15	79.29
truttae	t1.43	13504.72	1418.73	987.61	294.63	NA	NA	1485.51	450.38	NA	1257.4	365.69	1790.86	570.94	923.66	106.22	310.99	119.63	137.04	1.1455320572	3.3520347555	9.5188795613	20	16	NA
truttae	t1.48	12812.26	1017.99	998.58	267.99	NA	NA	1621.61	369.51	NA	1288.82	337.35	1937.03	566.74	1180.97	149.01	299.77	95.05	121.79	1.2813256181	3.7261838128	12.5858407254	18	15	71.92
truttae	t1.49	11849.71	1024.05	923.05	302.49	243.52	387.26	1660.23	381.97	NA	1428.86	212.47	1944.41	607.07	1111.22	89.8	304.68	105	122.08	1.1626666667	3.0515058349	11.5714174113	18	15	NA
truttae	t1.50	13917.37	1123.01	1042.34	298.55	213.96	383.7	1831.17	358.2	NA	1610.82	285.52	NA	NA	793.42	93.11	309.44	127.02	127.67	1.0051173044	3.4913414838	12.3929172492	20	15	80.03
truttae	t1.51	15150.54	918.76	1008.97	289.65	228.54	398.31	1799.12	373.93	NA	1894.06	294.4	1912.19	592.69	1125	78.68	259.34	101.25	118.42	1.1695802469	3.4834110133	16.4902041883	20	16	76.77
truttae	t1.53	12625.1	1018.96	1028.58	345.8	NA	NA	1732.22	399.08	NA	1199.38	489.05	NA	NA	1108.25	87.2	285.97	107.22	108.16	1.0087670211	2.9744939271	12.3901821465	18	14	78.05
truttae	t1.58	14047.15	1046.59	1072.96	308.43	NA	NA	1713.94	366.06	NA	1523.56	384.63	1816.47	628.31	955.44	73.49	299.73	112.03	115.05	1.0269570651	3.4787796258	13.4218270765	19	15	76.1
truttae	t1.59	13883.58	1183.5	1004.53	316.76	NA	NA	1795.38	390.73	NA	1677.83	279.74	NA	NA	1023.25	91.33	311.52	111.99	123.98	1.1070631306	3.1712653113	11.7309505703	18	14	77.92
truttae	t1.62	10723.65	1013.32	968.35	282.45	229.7	414.5	1518.43	329.73	NA	1543.35	315.45	1461.4	555.53	762.1	125.88	294.74	87.93	117.32	1.334243148	3.4283944061	10.582688588	16	15	72.03
truttae	t1.63	16267.17	1023.69	1044.53	291.94	175.08	382.5	1979.19	369.21	NA	1806.05	392.32	1925.24	622.61	1073.9	104.75	296.98	96.81	124.89	1.2900526805	3.5778927177	15.89071887	16	14	78.54
truttae	t1.73	12798.97	976.97	1036.35	286.48	222.89	449.26	1827.36	378.08	NA	1866.21	321.7	1357.49	558.65	614.23	155.21	312.2	96.58	108.97	1.1282874301	3.6175300195	13.1006786288	20	15	77.88
truttae	t1.76	NA	NA	NA	NA	NA	NA	NA	NA	NA	NA	NA	NA	NA	NA	NA	NA	NA	NA	NA	NA	NA	19	15	NA
truttae	t1.47	11449.15	912.86	993.33	297.24	NA	NA	1597.28	345.51	NA	1349.67	276.49	1519.02	546.8	741.23	97.47	306.75	104.14	91.23	1.14	3.3434	12.54	19	13	78.32
bothniensis2	b9.01	10253.98	2716.94	875.49	310.7	NA	NA	1911.26	430.55	203.25	792.4	355.03	1477.47	555.16	831.65	157.36	242.1	97.97	121.73	1.2425232214	2.8177985195	3.7740914411	18	13	67.63
bothniensis2	b9.02	15823.94	1658.57	904.12	240.05	NA	NA	1922.4	375.13	600.67	904.64	441.11	NA	NA	1203.41	140.44	281.2	97.91	125.34	1.2801552446	3.7663820037	9.5407127827	19	15	63.5
bothniensis2	b9.03	NA	1260.63	842.06	318.1	NA	NA	1825.67	360.53	515.96	841.41	393.56	NA	NA	NA	NA	NA	NA	NA	NA	2.6471549827	NA	20	13	NA
bothniensis2	b8.05	NA	2059.53	NA	289.72	NA	NA	1459.4	367.07	NA	1542.97	166.81	NA	NA	NA	NA	NA	NA	NA	NA	NA	NA	20	NA	NA
bothniensis2	b8.03	13520.2	1898.97	NA	297.91	NA	NA	1333.63	314.16	449.43	1435.9	193.59	1668.81	497.37	NA	60.87	NA	NA	NA	NA	NA	7.1197543932	20	NA	NA
bothniensis2	b8.01	12168.51	1565.95	NA	260.77	NA	NA	1121.88	314.69	376.14	980.75	276.02	NA	NA	NA	NA	NA	NA	NA	NA	NA	7.7706887193	18	NA	NA
bothniensis2	b6.02	14815.03	1825.66	NA	245.36	NA	NA	1342.79	355.85	NA	1379.11	146.89	NA	NA	NA	NA	NA	NA	NA	NA	NA	8.1148899576	19	NA	NA
bothniensis2	b6.01	8173.84	1035.25	NA	268.53	NA	NA	1159.28	296.13	402.35	918.61	234.68	NA	NA	NA	57.31	188.44	64.92	75.98	1.1703635243	NA	7.8955228206	20	NA	NA
bothniensis2	b5.04	13639.53	1205.59	NA	309.56	NA	NA	1345.01	223.8	NA	1002.56	295.79	1446.87	402.36	964.68	56.97	250.97	78.09	97.04	1.2426687156	NA	11.3135726076	20	NA	NA
bothniensis2	b5.03	10169.46	943.03	NA	306.26	NA	NA	1104.19	290.56	318.18	899.26	270.63	1366.27	478	748.22	80.09	NA	NA	80.57	NA	NA	10.7838138765	20	NA	NA
bothniensis2	b5.02	8970.8	931.31	783.04	299.75	NA	NA	1117.32	233.9	325.86	576.12	284.62	1497.42	306.83	1091.82	53.17	231.08	76.02	75.08	0.9876348329	2.6123102585	9.6324532111	18	12	65.36
bothniensis2	b7.01	9974.62	1226.86	NA	271.36	NA	NA	1159.38	278.1	356.59	592.55	230.57	1417.62	323.78	914.37	57.02	214.65	69.11	67.52	0.9769931992	NA	8.1302023051	18	NA	NA
bothniensis2	b7.02	9145.21	1167.84	NA	293.57	NA	NA	1182.08	298.15	345.98	509.93	344.26	1284.42	291.67	863.17	56.4	215.55	69.62	74.58	1.0712438954	NA	7.8308758049	20	NA	NA
bothniensis2	b7.03	9050.85	1260.64	NA	315.18	NA	NA	1224.62	296.99	403.02	592.51	333.72	1358.59	342.36	847.15	85.61	224.32	72.12	84	1.1647254576	NA	7.1795675213	20	NA	NA
bothniensis2	b7.05	12373.69	1255.57	NA	333.58	NA	NA	1335.2	321.12	388.78	943.29	239.16	1238.62	311.17	789.73	91.86	228.37	87.44	83.57	0.9557410796	NA	9.8550379509	18	NA	NA
bothniensis2	b7.07	10226.15	1125.32	NA	333.17	NA	NA	1355.17	271.48	472	710.41	318.63	990.54	265.43	645.66	60.15	224.24	90.08	72.9	0.8092806394	NA	9.0873262716	22	NA	NA
bothniensis2	b7.11	9801.56	708.62	NA	NA	NA	NA	1307.32	208.76	NA	669.96	283.18	NA	NA	1058.1	40.66	203.14	80.1	66.11	0.8253433208	NA	13.8318986199	NA	NA	NA
bothniensis2	b5.15	9332.81	784.56	NA	261.49	NA	NA	1035.8	250.98	NA	1005.22	98.82	1481.51	327.36	1010.92	46.76	203.94	75.72	75.16	0.9926043317	NA	11.8955975324	20	NA	NA
bothniensis2	b7.16	8294.35	895.6	710.71	213.34	166.93	368.27	667.77	166.62	NA	NA	NA	1042.88	308.78	763.46	42.2	182.76	84.26	61.3	0.7275100878	3.3313490203	9.2612215275	20	13	NA
bothniensis2	b7.17	10083.21	809.7	NA	239.98	NA	NA	763.88	256.94	NA	821.64	139.74	NA	NA	NA	44.07	208.01	78.91	62.52	0.7922950196	NA	12.4530196369	20	NA	NA
bothniensis1	b4.01	11320.68	1521.74	611.21	301.26	173.42	431.08	1237.3	437.93	452.41	957.91	256.85	1994.16	427.29	1379.36	110.46	232.86	93.32	97.07	1.040184312	2.0288455155	7.439299749	20	11	57.23
bothniensis1	b4.02	18898.19	1873.17	731.6	248.39	158.95	463.12	1724.05	349.54	445.48	1469.48	400.32	2103.8	734.33	1146.18	125.92	276.07	123.63	149.84	1.212003559	2.945368171	10.0888814149	18	12	NA
bothniensis1	b4.03	10821.56	1157.83	NA	334.49	144.29	395.58	1494.85	408.67	368.89	1122.49	272.73	1574.85	374.83	1060.4	134.52	223.71	69.21	97.83	1.4135240572	NA	9.3464152769	19	NA	NA
bothniensis1	b2.01	19901.06	2163.96	NA	344.11	NA	NA	1627.05	417.28	NA	1736.49	428.87	NA	NA	NA	236.97	329.06	144.26	186.41	1.2921807847	NA	9.1965932827	19	NA	NA
bothniensis1	b2.02	19223.98	2759.3	746.98	334.32	NA	NA	1615.44	617.83	NA	1937.45	616.19	NA	NA	NA	224.28	308.51	111.85	144.22	1.2894054537	2.2343263939	6.9669771319	18	12	60.62
bothniensis1	b2.06	25112.74	2712.02	787.07	302.12	NA	NA	2012.27	463.88	NA	1962.81	454.92	NA	NA	1749.45	207.35	286.07	137.8	164.25	1.1919448476	2.6051568913	9.2597915945	18	12	NA
bothniensis1	b2.07	10051.58	1785.79	NA	NA	NA	NA	1611.55	428.96	NA	1069.22	228.01	NA	NA	NA	NA	232.65	67.91	125.36	1.8459726108	NA	5.6286461454	18	NA	NA
bothniensis1	b2.09	13185.25	1850.05	NA	314.49	189.32	451.09	1711.39	442.91	NA	1590.7	439.27	1855.53	660.71	1187.74	164.22	259.58	92.41	120.43	1.3032139379	NA	7.1269695414	19	NA	NA
bothniensis1	b2.11	18239.6	2249.69	NA	342.76	NA	NA	2194.95	500.64	NA	1643.39	442.87	NA	NA	NA	177.96	343.94	121.43	207.69	1.7103681133	NA	8.1076059368	20	12	NA
bothniensis1	b2.12	17489.43	2037.36	690.94	326.19	NA	NA	1582.66	528.17	NA	1320.3	378.38	NA	NA	NA	NA	337.35	111.02	180.43	1.6252026662	2.1182133113	8.5843591707	20	NA	NA
bothniensis1	b2.15	10830.93	1304.63	NA	NA	NA	NA	1398.71	377.81	NA	1202.01	211.69	NA	NA	NA	NA	218.3	61.68	121.63	1.9719520104	NA	8.3019170186	20	12	NA
bothniensis1	b4.07	13526.02	1142.83	NA	NA	134.71	417.99	1397.1	349.65	NA	1212.35	342.21	1926.08	466.4	1354.4	124.94	241.82	80.09	103.52	1.2925458859	NA	11.8355485943	21	NA	NA
bothniensis1	b4.13	18222.99	2032.35	749.09	256.67	154.4	430.18	1421.77	336.17	NA	1508.63	291.63	2021.22	645.12	1246.12	137.28	254.03	116.43	147.18	1.2641071889	2.918494565	8.9664624696	20	12	65.95
bothniensis1	b4.08	17663.15	1924.34	699.91	284.98	143.27	473.75	1584.2	449.92	NA	1736.43	293.29	NA	NA	1388.38	131.51	276.96	111.25	143.13	1.2865617978	2.4559969121	9.178809358	19	12	61.54
