# Supplementary material for: Morphological variation in Echinorhynchus truttae Schrank, 1788 and the Echinorhynchus bothniensis Zdzitowiecki & Valtonen, 1987 species complex from freshwater fishes of northern Europe
Source: Biodivers Data J. 2013 Sep 16;(1):e975. doi: 10.3897/BDJ.1.e975 (PMC3964692; doi:10.3897/BDJ.1.e975)
Supplement: Supplementary file 2 — Authors: Matthew T Wayland Data type: morphological and meristic Comma separated value (csv) file of morphometric data from males. Rows are specimens and columns (column three onwards) are morphometric variables (e.g. proboscis length) or meristic variables (e.g. number of longitudinal rows of hooks). All morphometric measurements are in micrometres. The first column is species and the second column is a unique identifier for the specimen. The unique identifier is composed of two parts: the part before the full stop indicates the sample (please see table 1); the number after the full stop indicates the specimen number. In the species column Echinorhynchus bothniensis and Echinorhynchus 'bothniensis' are listed as bothniensis1 and bothniensis2, respectively. Notation for cement gland pattern from Shostak et al. (1986): B, clumped, three staggered pairs; C, chainlike, two pairs and two singles; D, chainlike, one pair and four singles; E, chainlike, six singles. File name: 2983.csv [file biodiversity_data_journal-1-e975-s002.csv]

SPECIES	SPECIMEN	METASOMA.LENGTH	LENGTH.OF.REPRODUCTIVE.SYSTEM	METASOMA.WIDTH	PROBOSCIS.LENGTH	PROBOSCIS.WIDTH	PROBOSCIS.RECEPTACLE.LENGTH	PROBOSCIS.RECEPTACLE.WIDTH	LEMNISCUS.LENGTH	LEMNISCUS.WIDTH	ANTERIOR.TESTIS.LENGTH	ANTERIOR.TESTIS.WIDTH	POSTERIOR.TESTIS.LENGTH	POSTERIOR.TESTIS.WIDTH	NUMBER.OF.CEMENT.GLANDS	CEMENT.GLAND.PATTERN	CEMENT.GLAND.WIDTH	SAEFFTIGENS.POUCH.LENGTH	SAEFFTIGENS.POUCH.WIDTH	PENIS.WIDTH	BURSAL.SUCKER.DIAMETER	REPRODUCTIVE.SYSTEM.LENGTH.AS.PERCENTAGE.OF.METASOMA.LENGTH	METASOMA.LENGTH.WIDTH.RATIO	PROBOSCIS.LENGTH.WIDTH.RATIO	NUMBER.OF.LONGITUDINAL.ROWS.OF.HOOKS	MAXIMUM.NUMBER.OF.HOOKS.PER.LONGITUDINAL.ROW	MAXIMUM.HOOK.BLADE.LENGTH
truttae	t1.20	10565.07	6440.18	1029.15	883.82	294.45	1689.03	399.39	1775.31	390.18	1179.2	450	1198.07	397.43	6	D	398.62	835.19	326.16	81.91	NA	60.9572866058	10.2658213088	3.0015961963	20	14	NA
truttae	t1.25	9788.47	6053.16	1029.76	968.91	294.72	1775.84	428.36	1481.27	214.78	1208.95	618.98	1108.62	577.23	5	D?	444.6	708.79	374.07	77.68	196.89	61.8396950698	9.5055838254	3.2875610749	20	14	NA
truttae	t1.27	8472.39	5067.78	800.6	939.05	325.3	1773.36	377.63	1381.04	347.4	927.76	493.68	893.13	525	6	C	355.58	695.32	296.21	91.35	164.4	59.8152351344	10.5825505871	2.8867199508	21	15	73.43
truttae	t1.28	7238.47	3958.1	762.3	917.91	257	1376.24	302.2	1386.58	232.98	822.35	471.53	714.52	491.59	6	D	306.47	538.48	322.53	66.41	151.11	54.681445112	9.4955660501	3.5716342412	16	14	77.86
truttae	t1.32	8972.26	5504.04	838.22	862.42	268.25	1630.83	339.78	1394.01	310.06	1061.23	569.25	902.79	518.27	6	D	294.29	666.55	351.11	73.47	181.38	61.3450791662	10.703944072	3.2149860205	21	15	NA
truttae	t1.37	9770.56	5946.61	961.32	984.93	272.33	1846.77	406.56	1709.66	350.22	1070.46	637.22	1085.09	591.01	6	D	420.44	630.54	300.7	76.76	133.57	60.8625298857	10.1636915907	3.6166782947	20	14	74.89
truttae	t1.46	7687.9	5143.02	954.23	940.54	263.21	1849.94	356.35	1234.47	275.05	1141.9	406.85	988.34	456.47	5	E?	465.06	823.43	255.94	69.12	NA	66.8975923204	8.0566530082	3.5733444778	20	15	74.91
truttae	t1.45	10322.45	6432.49	927.48	973.24	241.06	1920.6	366.06	1536.66	319.55	1141.88	545.62	1139.73	545.58	6	D	349.91	742.14	292.78	83.22	123.05	62.315535556	11.1295661362	4.0373351033	18	15	74.56
truttae	t1.40	9483.59	5437.15	966.95	854.83	278.52	1981.76	358.36	1548.51	327.42	1132.64	578.02	986.25	572.74	4	D?	329.63	786.54	301.17	87.4	147.3	57.3321917122	9.8077356637	3.069187132	18	14	NA
truttae	t1.52	7890.11	4798.91	774.62	856.3	264.79	1715.47	377.42	1457.77	245.04	919.59	475.21	841.91	454.8	6	C	302.24	766.35	317.86	80.81	NA	60.8218389858	10.1857814154	3.2338834548	19	14	NA
truttae	t1.54	7561.1	4978.73	914.77	900.12	220.92	1627.57	350.06	1171.55	287.01	1025.08	543.78	976.76	570.46	6	C	302.53	762.82	300.36	70.44	NA	65.8466360715	8.2655749533	4.0744160782	17	14	NA
truttae	t1.55	9617.06	5631.1	821.57	865.53	272.93	1543.93	340.93	1418.41	306.42	1136.53	579.26	860.14	534.47	6	C	332.51	786.71	273.69	91.37	NA	58.5532376839	11.7057097995	3.1712527022	18	14	76.42
truttae	t1.56	9493.86	5770.68	888.8	876.08	237.77	1626.44	385.34	1446.08	315.34	1239.55	613.47	1192.95	557.58	6	C	331.57	827.77	330.22	86.23	NA	60.783285197	10.6816606661	3.6845691214	18	13	78.8
truttae	t1.57	8621.7	4872.28	866.44	991.81	267.01	1807.57	371.61	1485.77	283.93	878.48	393.66	1045.66	524.61	6	D	391.55	717.05	305.93	96.52	NA	56.5118248141	9.9507178801	3.7145050747	18	15	76.86
truttae	t1.60	10653.71	6479.89	902.56	1003.81	268.91	1850.39	395.65	1606.02	363.2	1087.36	605.81	1087.68	590.89	6	C	340.56	818.41	310.48	94.11	NA	60.822849505	11.8038800745	3.7328846082	18	13	80.15
truttae	t1.61	7608.03	4524.92	756.1	863.19	228.34	1727.56	277.8	1265.67	298.02	932.77	473.3	801.91	431.4	6	C	198.31	683.18	240.29	77	NA	59.4755804065	10.0622007671	3.7802837873	17	14	74.61
truttae	t1.64	9328.19	5456.49	890.02	865.77	240.63	1635.23	386.98	1357.16	300.7	1059.08	480.21	942.34	451.58	NA	NA	233.17	729.69	291.39	96.22	NA	58.4946275751	10.4808768342	3.5979304326	17	14	70.96
truttae	t1.65	9707.46	5760.11	1015.08	1019.24	257.64	1675.21	361.97	1768.14	297.4	1111.07	612.41	1044.44	526.85	6	D	425.83	853.85	303.63	97.64	NA	59.3369429284	9.5632462466	3.9560627232	18	14	78.09
truttae	t1.66	8274.94	5317.78	830.24	925.59	302.76	1652.2	368.79	1550.44	309.02	1115.8	464.64	1025.32	489.51	6	D	352.28	776.74	290.28	83.17	NA	64.2636683771	9.9669252264	3.0571739992	20	15	78.74
truttae	t1.67	8974.66	5513.03	824.03	863.03	262.1	1822.83	368.58	1388.38	271.57	1009.4	444.26	990.09	482.94	6	D	476.38	630.6	315.7	73.66	NA	61.4288452153	10.8911811463	3.2927508585	18	12	75.34
truttae	t1.68	10317.79	5877.84	857.61	887.95	243.82	1866.24	373.83	1535.96	263.6	1078.72	588.73	1101.03	559.46	6	D	309.53	767.23	314.62	99.99	NA	56.968013499	12.0308648453	3.6418259372	18	14	72.37
truttae	t1.69	8914.3	5531.86	751.17	958.83	238.14	1763.59	371.09	1326.98	287.31	1061.34	489.51	971.77	464.67	6	B	483.51	622.17	307.31	89.48	NA	62.0560223461	11.8672204694	4.0263290501	17	15	76.97
truttae	t1.70	10888.12	6569.37	889.62	909.31	236.17	1694.26	378.21	1727.83	265.62	1248.53	463.95	1150.44	493.78	6	C	447.89	753.59	258.83	69.57	162.48	60.3352093842	12.2390683663	3.8502350002	18	14	NA
truttae	t1.71	7985.24	4739.44	1008.17	859.11	245.1	1594.66	407.98	1372.83	347.4	1130.56	512.51	970.71	519.62	6	D	400.56	720.73	270.92	96.61	153.61	59.3525053724	7.9205292758	3.5051407589	17	14	71.75
truttae	t1.72	8887.55	5456.02	924.42	938.47	245.26	1553.27	338.6	1387.21	275.57	NA	NA	NA	NA	6	C	337.35	721.02	218.64	90.22	NA	61.3894717892	9.6141905195	3.8264290957	19	15	NA
truttae	t1.74	8472.74	4814.75	883.17	899.74	242.28	1710.44	365.69	1690.61	272.28	NA	NA	NA	NA	6	C	324.91	818.14	285.18	92.49	NA	56.8263631364	9.5935550347	3.7136371141	18	14	NA
truttae	t2.09	7350.43	4492.22	1103.01	869.01	326.07	1990.77	498.93	1506.55	386.33	NA	NA	NA	NA	6	C	506.93	769.71	265.96	86.09	136.29	61.1150640167	6.6639740347	2.6651025853	20	13	70.73
truttae	t2.11	7595.33	4456.01	691	732.67	204.98	2046.86	323.31	1213.46	206.71	NA	NA	NA	NA	6	D	325.32	703.09	192.82	73.25	154.64	58.6677603211	10.9917945007	3.5743487169	16	12	69.66
truttae	t2.12	8528.77	5231.65	930.69	827.71	292.66	1646	423.92	1333.25	202.87	985.93	474.85	763.81	458.42	8	B?	312.62	777.55	338.25	86.27	145.17	61.3412016035	9.1639213917	2.8282307114	20	13	74.09
truttae	t2.13	8539.76	5126.46	837.4	867.87	274.27	1997.15	288.64	1413.68	134.76	1027.98	430.58	925.56	494.84	6	D	376.18	708.87	208.81	68.96	143.56	60.0304926602	10.1979460234	3.1642906625	20	15	70.84
truttae	t2.20	7536.38	4021.35	754.71	926.95	310.74	2159.17	340.05	1362.42	180.19	706.77	461.12	694.27	393.92	6	C	234.95	553.62	262.44	110.35	123.97	53.3591724409	9.9857958686	2.983040484	19	14	66.61
truttae	t2.21	10587.22	5919.94	1322.77	862.2	259.21	2384.36	379.73	1746.12	339.6	946.64	488.22	894.17	486.58	6	C	575	750.96	186.82	100.89	168.04	55.9159061586	8.003825306	3.3262605609	22	11	76.89
truttae	t2.10	NA	NA	NA	NA	NA	NA	NA	NA	NA	NA	NA	NA	NA	6	C	NA	NA	NA	NA	NA	NA	NA	NA	19	14	84.03
truttae	t1.10	NA	NA	NA	NA	NA	NA	NA	NA	NA	NA	NA	NA	NA	5	D?	NA	NA	NA	NA	NA	NA	NA	NA	20	15	73.49
truttae	t1.36	NA	NA	NA	NA	NA	NA	NA	NA	NA	NA	NA	NA	NA	6	C	NA	NA	NA	NA	NA	NA	NA	NA	19	14	76.89
truttae	t1.07	NA	NA	NA	NA	NA	NA	NA	NA	NA	NA	NA	NA	NA	6	C	NA	NA	NA	NA	NA	NA	NA	NA	NA	NA	NA
bothniensis1	b2.03	15846.66	10955.78	2167.58	626.26	257.75	1699.64	380.58	1610.94	360.15	1681.8	831.3	1380.86	837.22	6	D	698.9	1413.08	336.4	97.28	NA	69.1362091444	7.3107613098	2.4297187197	18	11	57.12
bothniensis1	b2.17	8372.84	5495.82	1519.98	NA	204.33	1042.24	141.2	756	173.48	761.08	289.1	685.95	335.36	6	D	197.02	659.39	153.93	61.68	NA	65.6386602395	5.5085198489	NA	17	NA	NA
bothniensis1	b2.18	8593.8	5322.66	991.61	NA	218.08	1423.44	252.79	996.84	172.92	790.39	383.12	729.2	363.03	6	D	177.96	854.01	130.74	70.26	NA	61.9360469175	8.666512036	NA	19	NA	NA
bothniensis1	b2.20	10823.49	6822.44	1676.05	654.71	245.1	1334.32	256.78	NA	NA	903.48	386.34	905.78	321.85	6	D	223.8	795.16	165.37	49.58	NA	63.0336425682	6.457736941	2.6711954304	18	12	NA
bothniensis1	b2.21	12603.01	8436	1227.41	657.56	230.5	1388.52	285.58	1319.87	363.12	1278.42	442.52	1188.7	357	6	C	414.3	1255.44	247.91	NA	216.42	66.9363905924	10.2679707677	2.8527548807	21	11	NA
bothniensis1	b2.13	NA	NA	NA	750.81	329.42	1309.72	303.4	NA	NA	NA	NA	NA	NA	6	D	224.86	693.31	121.53	70.2	NA	NA	NA	2.2791876632	21	12	59.41
bothniensis1	b2.14	7441.28	NA	NA	616.59	308	1664.38	370.33	915.46	316.23	NA	NA	NA	NA	6	E	284.89	714.66	267.46	86.41	NA	NA	NA	2.0019155844	19	12	50.01
bothniensis1	b2.16	8257.43	5502.27	1412.26	NA	NA	1606.35	354.58	1177.51	290.1	NA	NA	NA	NA	6	E	212.55	688.8	222.98	74.13	177.93	66.6341706802	5.8469616076	NA	20	12	55.75
bothniensis1	b2.08	8924.65	NA	NA	661.33	315.27	1510.56	392.91	837	345.03	NA	NA	NA	NA	6	D	259.57	798.26	282.23	73.8	178.94	NA	NA	2.0976623212	18	12	60.62
bothniensis1	b2.10	11603.03	NA	1861.99	707.2	249.15	1596.78	401.53	1537.98	552.55	NA	NA	NA	NA	6	D	954.1	899.54	281.01	77.76	198.75	NA	6.2315211145	2.8384507325	20	12	59.2
bothniensis1	b2.19	NA	NA	NA	NA	NA	NA	NA	NA	NA	NA	NA	NA	NA	6	C	NA	NA	NA	NA	NA	NA	NA	NA	NA	NA	NA
bothniensis1	b4.11	12545.8	7954.39	1493.94	718.83	269.64	1566.53	345.48	1321.69	337.93	1168.77	598.14	1091.18	617	6	E	281.36	1069.93	282.18	81.37	136.61	63.4028120965	8.3977937534	2.6658878505	21	12	NA
bothniensis1	b4.09	12056.82	7949.52	1244.45	737.67	303.46	1965.33	358.09	1141.41	333.06	1146.96	563.28	1131.86	545.83	6	C	350.31	1026.94	314.97	88.1	163.78	65.9338034407	9.6884728193	2.4308640348	21	13	NA
bothniensis1	b4.10	7842.27	5142.62	932.19	702.64	304.19	1584.48	340.82	1075.46	236.6	1014.2	387.08	892.59	440.82	6	D	229.81	742.67	116.17	81.6	178.32	65.5756560282	8.4127377466	2.3098721194	18	12	NA
bothniensis2	b9.04	8785.17	5910.89	1097.35	NA	NA	NA	318.83	NA	261.06	857.16	391.47	717.62	412.55	NA	NA	404.41	871.08	218.56	89.45	178.34	67.2825910028	8.0058048936	NA	NA	NA	NA
bothniensis2	b8.04	7136.53	4809.23	964.13	NA	260.52	1044.06	218.97	976.89	149.9	NA	NA	NA	NA	5	E?	253.45	624.26	137.47	59.55	157.26	67.3889130992	7.4020412185	NA	19	NA	NA
bothniensis2	b8.02	9659.06	5955.7	1358.42	NA	270.34	1094.27	284.98	733.35	240.69	568.77	345.99	487.92	439.94	6	E	320.93	NA	NA	NA	NA	61.6592090742	7.1105107404	NA	18	NA	NA
bothniensis2	b5.01	6642.35	4204.2	856.04	NA	286.72	1070.51	205.96	649.26	207.99	773.84	298.07	665.15	366.9	6	B	205.83	763.22	140.59	64.94	190.59	63.2938643703	7.7593920845	NA	19	NA	NA
bothniensis2	b7.04	8647.4	5450.34	1776.45	NA	266.98	1143.33	326.68	748.43	249.48	870.33	287.98	864.31	314.96	6	D	333.34	660.27	196.87	52.21	134.77	63.0286560122	4.8677981367	NA	20	NA	NA
bothniensis2	b7.06	8856.65	5904.73	1554.81	NA	NA	1262.23	284.35	917.29	224.98	647.64	301.92	678.49	301.08	6	E	401.04	814.55	146.71	63.42	178.45	66.6700163154	5.6962908651	NA	NA	NA	NA
bothniensis2	b7.08	6221.16	3881.11	935.07	NA	NA	1239.18	323.9	588.09	220.22	566.88	447.46	622.43	394.59	6	E	350.66	671.39	236.51	NA	NA	62.3856322615	6.6531489621	NA	NA	NA	NA
bothniensis2	b7.09	8162.48	5159.34	802.66	NA	NA	1233.92	312.26	683.61	225.1	703.27	361.48	725.26	345.65	6	D	328.46	761.55	236.78	67.22	158.4	63.2079956092	10.1692871203	NA	20	NA	NA
bothniensis2	b7.10	9383.71	6340.94	1524.55	NA	263.98	1217.45	345.4	873.3	220.38	933.53	424.69	928.66	471.15	5	E?	349.75	798.79	181.89	68.97	168.55	67.5739126635	6.1550687088	NA	22	NA	NA
bothniensis2	b7.12	6603.01	4706.32	712.53	NA	NA	1053.16	221.72	NA	NA	543.05	305.53	688.59	302.9	6	D	270.2	730.19	162.27	NA	151.29	71.2753728981	9.266992267	NA	NA	NA	NA
bothniensis2	b5.13	4452.27	2960.63	577.13	NA	NA	922.54	188.93	NA	NA	403.38	208.75	406.52	253.49	6	E	163.72	509.32	116.85	44.83	NA	66.4970902483	7.7145010656	NA	18	NA	NA
bothniensis2	b5.14	5482.36	3655.18	860.47	NA	251.76	912.7	205.57	514.45	268.2	553.23	329	507.39	206.52	NA	NA	212.21	499.98	145.6	NA	157.91	66.6716523541	6.3713551896	NA	20	NA	NA
bothniensis2	b7.18	7755.85	4852.77	967.72	NA	241.69	933.29	209.65	709.56	107.43	507.72	135.91	641.45	329.11	6	D	189.08	615.18	101.13	59.62	163.21	62.5691574747	8.0145599967	NA	20	NA	NA
bothniensis2	b7.19	5054.82	3244.11	604.15	NA	204.28	995.43	154.39	496.17	113.76	507.6	216.56	387.2	197.26	6	E	169.94	571.65	125.09	NA	NA	64.1785464171	8.3668294298	NA	18	NA	NA
bothniensis1	b4.04	9271.08	5506.33	1135.01	652.38	281.3	1530.2	360.74	1154.42	229.09	962.73	399.3	780.75	305.79	6	E	241.6	832.92	155.39	51.74	188.52	59.3925411063	8.1682804557	2.319161038	20	13	NA
bothniensis1	b4.05	15673.67	10692.81	1901.18	723.33	229.25	1981.59	379.97	1507.4	314.8	1649.56	443.93	1602.01	556.3	6	C	470.89	1130.88	287.23	104.74	168.56	68.2214822693	8.2441799304	3.1552017448	17	12	NA
bothniensis1	b4.06	15086.1	10333.22	1737.87	NA	242.72	1765.96	399.4	1678.09	522.19	1661.3	582.76	1458.57	585.34	6	D	525.12	1242.17	232.05	105.22	218.96	68.4949721929	8.680798909	NA	17	12	NA
bothniensis1	b4.14	9087.49	5932.44	1290.72	674.2	255.15	1527.9	326.45	1258.21	335.73	1048.35	409.61	982.54	433.68	6	D	302.78	913.23	260.35	87.37	180.63	65.2813923317	7.040636234	2.642367235	18	11	NA
