# Supplementary material for: Morphological variation in Echinorhynchus truttae Schrank, 1788 and the Echinorhynchus bothniensis Zdzitowiecki & Valtonen, 1987 species complex from freshwater fishes of northern Europe
Source: Biodivers Data J. 2013 Sep 16;(1):e975. doi: 10.3897/BDJ.1.e975 (PMC3964692; doi:10.3897/BDJ.1.e975)
Supplement: Supplementary file 3 — Authors: Matthew T Wayland Data type: morphological Comma separated value file with 6 columns: species, specimen, egg length, acanthor length, egg width, acanthor width. All measurements in micrometres. The unique identifier for specimen is composed of two parts: the part before the full stop indicates the sample (please see table 1); the number after the full stop indicates the specimen number. Three eggs were measured from each gravid female. In the species column Echinorhynchus bothniensis and Echinorhynchus 'bothniensis' are listed as bothniensis1 and bothniensis2, respectively. File name: 3365.csv [file biodiversity_data_journal-1-e975-s003.csv]

species	specimen	egg length	acanthor length	egg width	acanthor width
truttae	t3.02	153.69	90.05	29.85	19.61
truttae	t3.02	147.05	87.97	27.25	19.23
truttae	t3.02	147.79	85.44	26.09	19.02
truttae	t3.03	134.55	78.84	30.59	21.1
truttae	t3.03	139.9	82.13	29.58	22.58
truttae	t3.03	166.57	85.39	30.4	19.93
truttae	t3.04	140.84	80.67	24.93	19.67
truttae	t3.04	156.01	88.88	27.46	21.38
truttae	t3.04	157.46	81.4	30.44	20.15
truttae	t3.06	144.27	76.06	29.36	20.31
truttae	t3.06	156.39	82	22.48	18.49
truttae	t3.06	154.39	84.74	27.33	19.7
truttae	t3.05	151.42	86.79	26.43	19.11
truttae	t3.05	154.27	84.32	27.66	19.77
truttae	t3.05	147.66	80.19	26.65	20.31
truttae	t3.07	160.34	89.02	30.99	23.51
truttae	t3.07	158.54	86.72	27.38	20.05
truttae	t3.07	160.53	88.68	30.45	20.89
truttae	t2.22	160.84	80.99	25.9	19.73
truttae	t2.22	149.28	75.14	23.87	19.78
truttae	t2.22	172.55	87.66	26.44	19.66
truttae	t2.19	164.08	79.04	27.98	20.66
truttae	t2.19	170.43	83.79	27.96	21.04
truttae	t2.19	168.89	83.68	30.36	22.16
truttae	t1.02	134.53	80.34	23.61	17.11
truttae	t1.02	140.46	83.91	25.09	18.36
truttae	t1.02	127.59	78.56	25.84	18.69
truttae	t1.04	136.95	80	27.44	20.07
truttae	t1.04	129.7	76.72	29.95	21.5
truttae	t1.04	135.02	81.05	26.43	20.3
truttae	t1.06	145.92	80.97	31.95	21.64
truttae	t1.06	138.29	81.28	28.22	21.34
truttae	t1.06	153.38	85.23	29.69	21.32
truttae	t1.08	152.28	73.87	34.01	23.24
truttae	t1.08	138.06	73.65	25.34	17.77
truttae	t1.08	152.18	79.72	34.49	24.03
truttae	t1.09	130.34	76.2	28.86	23.29
truttae	t1.09	138.16	76.13	31.41	19.81
truttae	t1.09	153.24	85.51	29.05	22.33
truttae	t1.11	131.25	74.25	26.36	22.1
truttae	t1.11	143.51	83.68	26.02	23.7
truttae	t1.11	146.8	82.23	27.23	22.48
truttae	t1.12	142.67	80.8	26.86	20.74
truttae	t1.12	133.03	76.93	26.29	21.51
truttae	t1.12	140.24	80.82	31.55	23.69
truttae	t1.13	126.22	72.06	26.66	20.66
truttae	t1.13	130.81	72.74	25.6	19.85
truttae	t1.13	127.29	76.5	26.8	21.15
truttae	t1.14	125.66	75.71	28.55	17.97
truttae	t1.14	145.52	79.8	29.8	19.35
truttae	t1.14	146.54	79.17	27.79	19.38
truttae	t1.15	142.92	81.64	29.08	21.58
truttae	t1.15	153.65	87.38	27.96	20.52
truttae	t1.15	149.13	88.12	28.23	22.99
truttae	t1.17	131.66	76.73	26.25	19.97
truttae	t1.17	130.98	79.13	26.38	19.48
truttae	t1.17	135.1	81.13	27.49	19.96
truttae	t1.18	127.49	74.3	26.36	19.67
truttae	t1.18	138.26	78.02	26.29	17.51
truttae	t1.18	137.27	84.11	26.76	20.32
truttae	t1.19	129.83	74.41	26.7	20.64
truttae	t1.19	132.51	79.37	26.08	17.77
truttae	t1.19	132.93	76.13	25.9	20.97
truttae	t1.21	131.63	74.92	26.33	18.72
truttae	t1.21	135.06	76.41	26.39	21.18
truttae	t1.21	130.51	74.49	26.43	18.47
truttae	t1.22	124.5	74.69	26.63	20.47
truttae	t1.22	131.68	74.68	27.62	21.26
truttae	t1.22	129.67	74.71	25.98	19.16
truttae	t1.24	132.33	80.27	28.44	19.65
truttae	t1.24	133.87	73.15	26.35	19.56
truttae	t1.24	132.82	77.91	25.58	19.2
truttae	t1.29	147.02	80.8	26.01	22.37
truttae	t1.29	137.96	80.47	25.51	19.28
truttae	t1.29	141.4	80.98	25.84	21.44
truttae	t1.30	138.82	79.25	27.16	21.84
truttae	t1.30	133.46	78.62	23.37	19.11
truttae	t1.30	137.25	79	25.9	20.96
truttae	t1.34	120.23	69.73	24.62	21.6
truttae	t1.34	130.23	77.46	25.09	19.84
truttae	t1.34	128.92	75.84	24.78	21.27
truttae	t1.35	132.47	79.27	27.49	21.66
truttae	t1.35	135.08	81.43	26.62	21.32
truttae	t1.35	133.34	78.53	25.58	19.85
truttae	t1.38	142.77	80.31	24.28	19.67
truttae	t1.38	134.04	80.87	24.63	19.49
truttae	t1.38	126.68	74.7	22.16	18.54
truttae	t1.39	132.3	78.72	23.97	19.16
truttae	t1.39	135.56	75.42	26.49	20.09
truttae	t1.39	130.79	76.86	25.09	21.06
truttae	t1.41	137.73	77.11	27.92	22.55
truttae	t1.41	136.46	74.39	28.36	18.92
truttae	t1.41	145.09	79.49	29.64	21.43
truttae	t1.42	132.34	71.82	28.75	22.07
truttae	t1.42	127.81	74.38	27.37	17.87
truttae	t1.42	143.61	72.4	26.33	20.63
truttae	t1.43	125.38	76.54	24.49	18.69
truttae	t1.43	138.24	79.7	24.49	18.22
truttae	t1.43	146.62	79.27	28.12	19.77
truttae	t1.49	132.53	76.48	23.84	19.46
truttae	t1.49	136.51	82.94	28.89	21.32
truttae	t1.49	145.13	83.85	26.22	19.35
truttae	t1.50	135.28	79.74	25.01	20.57
truttae	t1.50	158.36	88.12	27.77	19.66
truttae	t1.50	141.38	80.47	27.72	20.18
truttae	t1.51	149.79	80.91	30.06	20.8
truttae	t1.51	142.87	76.56	26.78	18.75
truttae	t1.51	144.29	78.25	27.99	20.46
truttae	t1.58	134.18	78.08	25.17	21.08
truttae	t1.58	127.45	73.84	25.03	19.41
truttae	t1.58	129.83	72.24	28.06	20.73
truttae	t1.59	130.94	78.32	24.26	21.33
truttae	t1.59	126.83	76.94	25.72	20.49
truttae	t1.59	131.07	77.52	24.55	19.2
truttae	t1.63	137.26	82.2	26.22	20.93
truttae	t1.63	141.85	82.6	28.34	21.33
truttae	t1.63	135.78	85.53	25.93	20.72
bothniensis2	b8.05	121.84	72.55	21.45	15.18
bothniensis2	b8.05	129.51	76.27	19.19	14.08
bothniensis2	b8.05	120.6	70.69	21.44	16.15
bothniensis2	b8.03	140.76	78.49	23.26	17.76
bothniensis2	b8.03	151.96	72.54	21.51	17.63
bothniensis2	b8.03	144.22	78.49	22.86	18.64
bothniensis2	b5.04	150.48	67.48	21.87	15.16
bothniensis2	b5.04	134.73	69.83	20.33	16.11
bothniensis2	b5.04	138.12	75.41	20.97	17.85
bothniensis1	b4.02	141.5	71.59	22.06	16.77
bothniensis1	b4.02	126.57	73.56	20.21	16.23
bothniensis1	b4.02	138.21	71.74	18.54	16.72
bothniensis1	b2.01	164.03	78.95	31.15	18.45
bothniensis1	b2.01	162.86	68.95	25.39	19.46
bothniensis1	b2.01	165.71	79.93	26.74	19.19
bothniensis1	b2.11	164.96	71.59	22.3	16.82
bothniensis1	b2.11	147.73	71.47	22.72	16
bothniensis1	b2.11	152.02	74.93	24.94	17.05
bothniensis1	b4.13	133.97	66.67	21.14	13.98
bothniensis1	b4.13	145.02	71.56	22.76	17.25
bothniensis1	b4.13	150.75	73.54	22.71	17.69
bothniensis1	b4.08	156.13	68.87	23.08	14.88
bothniensis1	b4.08	133.58	72.6	21.03	15.86
bothniensis1	b4.08	141.59	73.06	21	16.3
