# Supplementary material for: Morphological variation in Echinorhynchus truttae Schrank, 1788 and the Echinorhynchus bothniensis Zdzitowiecki & Valtonen, 1987 species complex from freshwater fishes of northern Europe
Source: Biodivers Data J. 2013 Sep 16;(1):e975. doi: 10.3897/BDJ.1.e975 (PMC3964692; doi:10.3897/BDJ.1.e975)
Supplement: Supplementary file 4 — Authors: Matthew T Wayland Data type: morphological The file is a comma separated value (CSV) format suitable for input to the Acanthocephalan Proboscis Profiler software (http://acanthocephala.sourceforge.net). It includes data from one of the paratypes of Echinorhynchus bothniensis from the Bothnian Bay, Baltic Sea (specimen: b1.01). The file has 5 columns: specimen, group, hook, length and base. specimen - unique identifier for the specimen group - name of group (Echinorhynchus bothniensis and Echinorhynchus 'bothniensis' are listed as bothniensis1 and bothniensis2, respectively) hook - numerical position of hook in longitudinal row as counted from the distal end of the probocis length - length of hook blade (micrometres) base - width of hook base (micrometres) File name: 2743.csv [file biodiversity_data_journal-1-e975-s004.csv]

specimen	group	hook	length	base
t2.17	truttae	1	71.51	15.35
t2.17	truttae	2	77.98	19.53
t2.17	truttae	3	81.96	18.93
t2.17	truttae	4	81.3	21.78
t2.17	truttae	5	80.64	21.37
t2.17	truttae	6	75.12	20.88
t2.17	truttae	7	75.8	19.73
t2.17	truttae	8	77.51	20.82
t2.17	truttae	9	76.01	20.71
t2.17	truttae	10	74.25	22.89
t2.17	truttae	11	78.25	23.84
t2.17	truttae	12	70.17	20.66
t2.17	truttae	13	61.1	13.22
t2.19	truttae	1	67.96	17.28
t2.19	truttae	2	72.11	18.56
t2.19	truttae	3	75.63	20.18
t2.19	truttae	4	75.4	21.32
t2.19	truttae	5	79.33	21.82
t2.19	truttae	6	77.66	23.48
t2.19	truttae	7	78.09	22.79
t2.19	truttae	8	75.46	22.54
t2.19	truttae	9	76.04	22.93
t2.19	truttae	10	75.28	23.64
t2.19	truttae	11	72.93	22.22
t2.19	truttae	12	71.02	21.14
t2.19	truttae	13	62.93	13.76
t2.19	truttae	14	56.49	12.69
t3.01	truttae	1	69.79	15.49
t3.01	truttae	2	77.39	18.86
t3.01	truttae	3	82.08	21.04
t3.01	truttae	4	80.93	22.68
t3.01	truttae	5	76.94	22.09
t3.01	truttae	6	78	20.93
t3.01	truttae	7	77.26	22.82
t3.01	truttae	8	73.84	20.7
t3.01	truttae	9	73.03	21.44
t3.01	truttae	10	71.52	22.01
t3.01	truttae	11	69.8	20.34
t3.01	truttae	12	65.23	16.39
t3.01	truttae	13	58.76	14.62
t3.02	truttae	1	73.32	18.51
t3.02	truttae	2	78.72	18.3
t3.02	truttae	3	77.77	18.93
t3.02	truttae	4	77.57	19.41
t3.02	truttae	5	76.5	19.73
t3.02	truttae	6	74.62	21.57
t3.02	truttae	7	73.86	20.6
t3.02	truttae	8	74.9	23.24
t3.02	truttae	9	74.27	22.74
t3.02	truttae	10	70.14	21.88
t3.02	truttae	11	73.62	21.75
t3.02	truttae	12	64.37	17.09
t3.02	truttae	13	46.85	11.9
t3.03	truttae	1	77.63	13.96
t3.03	truttae	2	84.12	18.84
t3.03	truttae	3	90.97	22.11
t3.03	truttae	4	84.28	24.51
t3.03	truttae	5	85.02	23.27
t3.03	truttae	6	81.16	24.51
t3.03	truttae	7	79.28	24.48
t3.03	truttae	8	77.65	23.43
t3.03	truttae	9	78.07	24.42
t3.03	truttae	10	75.6	24.45
t3.03	truttae	11	72.78	22.67
t3.03	truttae	12	66.28	19.84
t3.03	truttae	13	62.72	17.95
t3.04	truttae	1	62.57	16.07
t3.04	truttae	2	71.14	19.3
t3.04	truttae	3	73.38	20.87
t3.04	truttae	4	73.53	22.19
t3.04	truttae	5	73.57	22.35
t3.04	truttae	6	73.26	22.1
t3.04	truttae	7	74.07	21.35
t3.04	truttae	8	73.61	22.31
t3.04	truttae	9	70.99	22.13
t3.04	truttae	10	68.11	23.44
t3.04	truttae	11	68.11	22.13
t3.04	truttae	12	61.05	18.56
t3.04	truttae	13	58.24	15.39
t3.06	truttae	1	65.61	17.05
t3.06	truttae	2	60.88	15.62
t3.06	truttae	3	62.01	15.9
t3.06	truttae	4	64.07	17.44
t3.06	truttae	5	66.16	16.42
t3.06	truttae	6	66.16	17.8
t3.06	truttae	7	67.55	20.34
t3.06	truttae	8	66.43	18.81
t3.06	truttae	9	67.59	19.85
t3.06	truttae	10	65.69	20.86
t3.06	truttae	11	66.02	21.2
t3.06	truttae	12	61.93	21.45
t3.06	truttae	13	60.44	17.01
t2.14	truttae	1	67.81	15.73
t2.14	truttae	2	77.02	16.82
t2.14	truttae	3	75.7	17.09
t2.14	truttae	4	78.81	19.65
t2.14	truttae	5	76.49	18.61
t2.14	truttae	6	77.34	20.13
t2.14	truttae	7	75.62	21
t2.14	truttae	8	72.76	17.63
t2.14	truttae	9	73.64	18.51
t2.14	truttae	10	71.86	20.05
t2.14	truttae	11	69.36	18.05
t2.14	truttae	12	69.74	19.66
t2.14	truttae	13	67.19	17.77
t2.14	truttae	14	42.63	11.7
t3.08	truttae	1	73.57	16.44
t3.08	truttae	2	79.66	19.76
t3.08	truttae	3	77.47	18.27
t3.08	truttae	4	79.62	19.53
t3.08	truttae	5	80.78	19.53
t3.08	truttae	6	79.97	21.01
t3.08	truttae	7	79.17	20.93
t3.08	truttae	8	78.21	22.09
t3.08	truttae	9	77.11	21.72
t3.08	truttae	10	74.58	22.96
t3.08	truttae	11	74.93	21.84
t3.08	truttae	12	74.4	20.82
t3.08	truttae	13	66.21	18.63
t3.07	truttae	1	66.9	15.62
t3.07	truttae	2	68.01	16.9
t3.07	truttae	3	70.41	17.8
t3.07	truttae	4	71.17	18.13
t3.07	truttae	5	69.49	19.41
t3.07	truttae	6	66.78	18.28
t3.07	truttae	7	65.61	18.28
t3.07	truttae	8	63.59	19.53
t3.07	truttae	9	62.23	18.93
t3.07	truttae	10	62.93	20.25
t3.07	truttae	11	62.05	18.91
t3.07	truttae	12	58.59	19.46
t3.07	truttae	13	59.54	16.1
t3.05	truttae	1	77.33	19.03
t3.05	truttae	2	76.61	17.27
t3.05	truttae	3	74.05	19.03
t3.05	truttae	4	76.13	18.53
t3.05	truttae	5	71.27	18.28
t3.05	truttae	6	80.61	18.93
t3.05	truttae	7	70.73	19.73
t3.05	truttae	8	71.63	21.89
t3.05	truttae	9	73.58	23.94
t3.05	truttae	10	65.05	22.58
t3.05	truttae	11	64.96	21.54
t3.05	truttae	12	63.18	20.2
t3.05	truttae	13	62.75	15.6
t3.05	truttae	14	49.81	13.72
t1.01	truttae	1	70.56	15.12
t1.01	truttae	2	69.54	14.8
t1.01	truttae	3	72.82	17.3
t1.01	truttae	4	73.17	16.24
t1.01	truttae	5	73.32	16.36
t1.01	truttae	6	72.07	16.9
t1.01	truttae	7	71.52	18.69
t1.01	truttae	8	71.5	19.67
t1.01	truttae	9	71.97	18.08
t1.01	truttae	10	72.42	18.69
t1.01	truttae	11	73.66	19.08
t1.01	truttae	12	73.74	20.69
t1.01	truttae	13	75.41	21.9
t1.01	truttae	14	62.2	15.5
t1.01	truttae	15	53.81	11.04
t1.02	truttae	1	79.53	17.45
t1.02	truttae	2	76.96	17
t1.02	truttae	3	77.33	19.18
t1.02	truttae	4	73.74	18.51
t1.02	truttae	5	76.9	19.53
t1.02	truttae	6	76.18	20.25
t1.02	truttae	7	76.44	20.93
t1.02	truttae	8	77.07	20.7
t1.02	truttae	9	75.77	23.6
t1.02	truttae	10	74.47	23.32
t1.02	truttae	11	72.75	24.66
t1.02	truttae	12	69.2	24.78
t1.02	truttae	13	70.73	24.05
t1.02	truttae	14	62.88	18.22
t1.02	truttae	15	55.96	17.97
t1.03	truttae	1	76.11	18.33
t1.03	truttae	2	72.34	16.16
t1.03	truttae	3	69.9	17.27
t1.03	truttae	4	68.43	18.93
t1.03	truttae	5	70.61	19.67
t1.03	truttae	6	68.94	20.96
t1.03	truttae	7	68.92	20.82
t1.03	truttae	8	65.63	20.3
t1.03	truttae	9	66.45	21.84
t1.03	truttae	10	63.33	19.53
t1.03	truttae	11	67.69	23.02
t1.03	truttae	12	63.45	19.46
t1.03	truttae	13	54.8	13.84
t1.03	truttae	14	52.89	14.47
t1.04	truttae	1	68.43	14.48
t1.04	truttae	2	69.86	14.48
t1.04	truttae	3	77.43	15.74
t1.04	truttae	4	72.85	15.43
t1.04	truttae	5	75.36	19.41
t1.04	truttae	6	77.34	19.02
t1.04	truttae	7	76.49	20.29
t1.04	truttae	8	77.78	20.72
t1.04	truttae	9	77.06	22.87
t1.04	truttae	10	76.54	23.71
t1.04	truttae	11	77.28	23.97
t1.04	truttae	12	77.32	24.49
t1.04	truttae	13	74.94	24.23
t1.04	truttae	14	70.69	21.82
t1.04	truttae	15	63.52	15.39
t1.04	truttae	16	58.42	11.82
t1.06	truttae	1	75.11	20.08
t1.06	truttae	2	75.81	17.11
t1.06	truttae	3	76.61	20.15
t1.06	truttae	4	77.33	19.14
t1.06	truttae	5	79.07	18.69
t1.06	truttae	6	75.22	20.03
t1.06	truttae	7	76.96	20.85
t1.06	truttae	8	76.12	21.67
t1.06	truttae	9	74.15	22.3
t1.06	truttae	10	71.42	23
t1.06	truttae	11	70.55	25.2
t1.06	truttae	12	71.78	26.39
t1.06	truttae	13	68.05	19.16
t1.06	truttae	14	60.4	15.61
t1.08	truttae	1	72.21	18.51
t1.08	truttae	2	69.03	17.64
t1.08	truttae	3	72.88	19.51
t1.08	truttae	4	72.17	19.88
t1.08	truttae	5	71.95	21.8
t1.08	truttae	6	74.07	21.1
t1.08	truttae	7	73.57	22.54
t1.08	truttae	8	74	23.98
t1.08	truttae	9	73.24	23
t1.08	truttae	10	74.8	22.77
t1.08	truttae	11	74.8	22.54
t1.08	truttae	12	72.55	25.98
t1.08	truttae	13	72.57	24.76
t1.08	truttae	14	66.02	19.18
t1.08	truttae	15	61.91	12.53
t1.12	truttae	1	71.41	13.48
t1.12	truttae	2	80.25	18.15
t1.12	truttae	3	78.04	17.63
t1.12	truttae	4	76.36	19.03
t1.12	truttae	5	78.77	20.48
t1.12	truttae	6	77.59	18.97
t1.12	truttae	7	79.38	21.91
t1.12	truttae	8	75.79	24.23
t1.12	truttae	9	73.77	21.51
t1.12	truttae	10	73.7	22.52
t1.12	truttae	11	73.96	26.65
t1.12	truttae	12	72.29	23.72
t1.12	truttae	13	66.62	17.27
t1.12	truttae	14	59.65	12.75
t1.13	truttae	1	74.9	16.16
t1.13	truttae	2	76.51	18.16
t1.13	truttae	3	78.37	18.93
t1.13	truttae	4	80.54	20.18
t1.13	truttae	5	80.49	19.02
t1.13	truttae	6	79.86	22.76
t1.13	truttae	7	77.75	23.95
t1.13	truttae	8	76.62	19.73
t1.13	truttae	9	78.32	22.46
t1.13	truttae	10	75.58	21.87
t1.13	truttae	11	75.24	23.39
t1.13	truttae	12	73.18	24.63
t1.13	truttae	13	71.11	21.32
t1.13	truttae	14	67.11	17.01
t1.13	truttae	15	60.35	14.62
t1.14	truttae	1	76.13	16.91
t1.14	truttae	2	81.2	19.47
t1.14	truttae	3	80.51	18.51
t1.14	truttae	4	76.8	20.47
t1.14	truttae	5	81.35	20.55
t1.14	truttae	6	78.36	23.97
t1.14	truttae	7	81.23	24.73
t1.14	truttae	8	79.34	24.73
t1.14	truttae	9	79.98	25.44
t1.14	truttae	10	79.31	25.07
t1.14	truttae	11	75.48	24.31
t1.14	truttae	12	77.87	25.63
t1.14	truttae	13	65.56	21.11
t1.14	truttae	14	61.83	14.03
t1.16	truttae	1	64.82	14.8
t1.16	truttae	2	67.88	16.1
t1.16	truttae	3	71.46	16.07
t1.16	truttae	4	73.06	18.47
t1.16	truttae	5	69.69	17.91
t1.16	truttae	6	70.84	18.57
t1.16	truttae	7	66.78	17.12
t1.16	truttae	8	67.57	18.47
t1.16	truttae	9	66.66	20.21
t1.16	truttae	10	66.57	20.2
t1.16	truttae	11	65.77	23.26
t1.16	truttae	12	57.42	18.47
t1.16	truttae	13	56.23	16.3
t1.17	truttae	1	73.56	18.29
t1.17	truttae	2	78.08	20.42
t1.17	truttae	3	79.66	22
t1.17	truttae	4	77.93	20.64
t1.17	truttae	5	80.24	22.04
t1.17	truttae	6	78.77	25.39
t1.17	truttae	7	77.45	23.64
t1.17	truttae	8	78.11	23.84
t1.17	truttae	9	75.09	25.19
t1.17	truttae	10	74.01	24.91
t1.17	truttae	11	72.03	24.23
t1.17	truttae	12	68.6	22.34
t1.17	truttae	13	67.11	21.57
t1.17	truttae	14	54.05	14.17
t1.18	truttae	1	68.63	17.11
t1.18	truttae	2	73.44	15.98
t1.18	truttae	3	71.53	17.77
t1.18	truttae	4	71.14	19.53
t1.18	truttae	5	72.08	21.56
t1.18	truttae	6	73.06	21.57
t1.18	truttae	7	72.88	22.18
t1.18	truttae	8	73.02	22.06
t1.18	truttae	9	72.81	21.27
t1.18	truttae	10	73.15	24.28
t1.18	truttae	11	69.46	24.53
t1.18	truttae	12	66.52	23.68
t1.18	truttae	13	57.45	21.76
t1.18	truttae	14	61.7	17.84
t1.18	truttae	15	54.66	14.79
t1.19	truttae	1	54.69	13.9
t1.19	truttae	2	76.49	18.6
t1.19	truttae	3	77.8	19.87
t1.19	truttae	4	79.46	18.51
t1.19	truttae	5	78.64	20.52
t1.19	truttae	6	76.85	20.93
t1.19	truttae	7	78.85	21.35
t1.19	truttae	8	79.01	20.66
t1.19	truttae	9	75.59	21.28
t1.19	truttae	10	76.85	22.06
t1.19	truttae	11	73.89	22.49
t1.19	truttae	12	73.87	24.88
t1.19	truttae	13	72.63	24.41
t1.19	truttae	14	72.49	23.97
t1.19	truttae	15	67.43	19.47
t1.19	truttae	16	61.78	15.05
t1.19	truttae	17	54.2	12.05
t1.21	truttae	1	67.74	13.68
t1.21	truttae	2	68.49	14.42
t1.21	truttae	3	78.51	20.96
t1.21	truttae	4	79.14	18.14
t1.21	truttae	5	79.25	22.09
t1.21	truttae	6	77.62	19.85
t1.21	truttae	7	77.21	20.96
t1.21	truttae	8	74.49	20.96
t1.21	truttae	9	75.93	22.25
t1.21	truttae	10	77.14	23.39
t1.21	truttae	11	74.07	22.79
t1.21	truttae	12	77.12	24.67
t1.21	truttae	13	73.69	22.37
t1.21	truttae	14	65.77	14.62
t1.22	truttae	1	56.41	9.77
t1.22	truttae	2	64.7	12.39
t1.22	truttae	3	74.91	15.8
t1.22	truttae	4	76.71	18.39
t1.22	truttae	5	73.76	18.47
t1.22	truttae	6	75.26	20.01
t1.22	truttae	7	75.48	20.18
t1.22	truttae	8	77.04	22.61
t1.22	truttae	9	74.95	20.34
t1.22	truttae	10	74.71	22.37
t1.22	truttae	11	75.21	23.26
t1.22	truttae	12	72.32	22.16
t1.22	truttae	13	69.71	21.72
t1.22	truttae	14	68.08	21.56
t1.22	truttae	15	61.83	18.65
t1.22	truttae	16	52.01	10.96
t1.23	truttae	1	71.96	16.74
t1.23	truttae	2	77.32	20.14
t1.23	truttae	3	76.33	20.37
t1.23	truttae	4	75.35	19.25
t1.23	truttae	5	78.53	21.11
t1.23	truttae	6	78.28	21.11
t1.23	truttae	7	78.33	20.01
t1.23	truttae	8	77.82	21.46
t1.23	truttae	9	81.35	23.47
t1.23	truttae	10	77.75	23.47
t1.23	truttae	11	78.91	24.28
t1.23	truttae	12	78.3	24.66
t1.23	truttae	13	75.69	25.37
t1.23	truttae	14	70.54	21.78
t1.23	truttae	15	55.83	14.21
t1.24	truttae	1	56.82	17.68
t1.24	truttae	2	68.78	16.5
t1.24	truttae	3	72.32	17.12
t1.24	truttae	4	76.56	18.93
t1.24	truttae	5	75.4	19.73
t1.24	truttae	6	76.84	22.46
t1.24	truttae	7	74.2	21.2
t1.24	truttae	8	73.82	24.67
t1.24	truttae	9	73.06	24.02
t1.24	truttae	10	73.77	25.01
t1.24	truttae	11	69.61	23.47
t1.24	truttae	12	66.37	25.2
t1.24	truttae	13	70.17	24.59
t1.24	truttae	14	63.04	20.21
t1.24	truttae	15	57.5	14.29
t1.26	truttae	1	66.47	13.22
t1.26	truttae	2	69.01	16.69
t1.26	truttae	3	73.38	18.51
t1.26	truttae	4	72.79	19.56
t1.26	truttae	5	72.77	19.49
t1.26	truttae	6	71.79	19.14
t1.26	truttae	7	71.54	21.6
t1.26	truttae	8	71.96	22.92
t1.26	truttae	9	72.12	22.92
t1.26	truttae	10	62.8	25.33
t1.26	truttae	11	73.15	25.52
t1.26	truttae	12	67.59	26.01
t1.26	truttae	13	56.27	17.44
t1.30	truttae	1	77.69	18.28
t1.30	truttae	2	80.27	20.61
t1.30	truttae	3	80.56	23.63
t1.30	truttae	4	79.78	24.28
t1.30	truttae	5	80.4	24.31
t1.30	truttae	6	78.65	24.86
t1.30	truttae	7	76.35	26.13
t1.30	truttae	8	77.06	25.58
t1.30	truttae	9	74.71	26.43
t1.30	truttae	10	74.49	27.02
t1.30	truttae	11	71.49	27.18
t1.30	truttae	12	68.55	22.16
t1.30	truttae	13	59.82	17.25
t1.31	truttae	1	61.72	16.58
t1.31	truttae	2	66.48	15.35
t1.31	truttae	3	71.15	16.81
t1.31	truttae	4	71.12	17.13
t1.31	truttae	5	71.54	17.52
t1.31	truttae	6	71.91	17.21
t1.31	truttae	7	67.55	17.44
t1.31	truttae	8	72.32	17.78
t1.31	truttae	9	70.69	19.85
t1.31	truttae	10	68.15	19.08
t1.31	truttae	11	67.75	20.86
t1.31	truttae	12	68.61	22.37
t1.31	truttae	13	68.14	17.86
t1.31	truttae	14	58.49	15.6
t1.34	truttae	1	76.13	17.4
t1.34	truttae	2	78.91	18.28
t1.34	truttae	3	75.36	18.47
t1.34	truttae	4	77.4	19.83
t1.34	truttae	5	75.26	19.18
t1.34	truttae	6	76.31	19.19
t1.34	truttae	7	76.7	20.21
t1.34	truttae	8	75.4	21.6
t1.34	truttae	9	73.13	22.37
t1.34	truttae	10	73.06	23.47
t1.34	truttae	11	70.12	24.86
t1.34	truttae	12	70.23	25.72
t1.34	truttae	13	63.62	19.02
t1.34	truttae	14	60.64	15.82
t1.34	truttae	15	43.56	11.29
t1.35	truttae	1	77.27	19.2
t1.35	truttae	2	78.04	19.38
t1.35	truttae	3	79.12	18.93
t1.35	truttae	4	77.19	18.93
t1.35	truttae	5	76.64	18.94
t1.35	truttae	6	77.89	20.18
t1.35	truttae	7	77.89	21.33
t1.35	truttae	8	76.61	22.11
t1.35	truttae	9	77.08	22.34
t1.35	truttae	10	77.26	22.52
t1.35	truttae	11	75.26	22.95
t1.35	truttae	12	74.76	24.7
t1.35	truttae	13	66.95	18.54
t1.35	truttae	14	59.13	12.67
t1.39	truttae	1	60.92	11.68
t1.39	truttae	2	66.44	16.58
t1.39	truttae	3	73.33	16.92
t1.39	truttae	4	76.71	19.17
t1.39	truttae	5	75.83	18.92
t1.39	truttae	6	79.09	21.78
t1.39	truttae	7	74.9	20.93
t1.39	truttae	8	76.29	23.65
t1.39	truttae	9	74.56	22.65
t1.39	truttae	10	71.88	23.26
t1.39	truttae	11	71.88	25.5
t1.39	truttae	12	69.05	26.63
t1.39	truttae	13	67.59	21.82
t1.39	truttae	14	61.16	16.74
t1.41	truttae	1	64.19	14.09
t1.41	truttae	2	73.26	16.88
t1.41	truttae	3	75.57	17.05
t1.41	truttae	4	77.42	17.85
t1.41	truttae	5	75.62	18.16
t1.41	truttae	6	78.58	21.08
t1.41	truttae	7	76.26	21.58
t1.41	truttae	8	78.24	21.35
t1.41	truttae	9	76.63	21.44
t1.41	truttae	10	77.08	25.15
t1.41	truttae	11	72.45	22.57
t1.41	truttae	12	75.02	24.35
t1.41	truttae	13	68.61	23.97
t1.41	truttae	14	60.03	16.5
t1.41	truttae	15	54.6	15.51
t1.42	truttae	1	65.25	13.05
t1.42	truttae	2	69.42	15.08
t1.42	truttae	3	73.08	19.41
t1.42	truttae	4	76.33	19.19
t1.42	truttae	5	76.67	21.2
t1.42	truttae	6	76.74	22.95
t1.42	truttae	7	79.29	24.99
t1.42	truttae	8	75.42	21.6
t1.42	truttae	9	75.42	23.08
t1.42	truttae	10	75.03	23.78
t1.42	truttae	11	73.87	23.17
t1.42	truttae	12	74.64	23.32
t1.42	truttae	13	71.39	25.02
t1.42	truttae	14	69.46	23.21
t1.42	truttae	15	60.67	17.47
t1.47	truttae	1	68.76	16.74
t1.47	truttae	2	74.11	20.7
t1.47	truttae	3	73.33	19.41
t1.47	truttae	4	78.32	20.55
t1.47	truttae	5	72.92	21.08
t1.47	truttae	6	76.32	20.47
t1.47	truttae	7	74.53	20.7
t1.47	truttae	8	72.72	20.61
t1.47	truttae	9	72.77	22.09
t1.47	truttae	10	73.18	22.96
t1.47	truttae	11	69.87	22.84
t1.47	truttae	12	64.06	21.11
t1.47	truttae	13	56.59	14.06
t1.48	truttae	1	56.92	9.72
t1.48	truttae	2	59.33	13.72
t1.48	truttae	3	66.72	15.98
t1.48	truttae	4	62.24	16.81
t1.48	truttae	5	65.93	17.01
t1.48	truttae	6	69.75	17.21
t1.48	truttae	7	69.54	17.84
t1.48	truttae	8	69.17	17.72
t1.48	truttae	9	70.01	19.83
t1.48	truttae	10	71.09	21.35
t1.48	truttae	11	67.42	20.8
t1.48	truttae	12	67.3	20.7
t1.48	truttae	13	63.13	19.3
t1.48	truttae	14	50.44	14.77
t1.48	truttae	15	50.86	11.34
t1.50	truttae	1	78.72	19.08
t1.50	truttae	2	70.42	16.56
t1.50	truttae	3	80.03	20.9
t1.50	truttae	4	79.99	21.67
t1.50	truttae	5	77.06	22.16
t1.50	truttae	6	76.96	20.29
t1.50	truttae	7	73.86	22.16
t1.50	truttae	8	75.29	22.34
t1.50	truttae	9	70.79	24.49
t1.50	truttae	10	70.98	23.71
t1.50	truttae	11	70.61	24.7
t1.50	truttae	12	69.83	25.86
t1.50	truttae	13	67.11	17.01
t1.50	truttae	14	64.78	14.85
t1.51	truttae	1	70.46	16.41
t1.51	truttae	2	73.69	18.62
t1.51	truttae	3	76.77	19.23
t1.51	truttae	4	75.88	20.63
t1.51	truttae	5	73.49	19.28
t1.51	truttae	6	76.16	22.58
t1.51	truttae	7	76.75	23.43
t1.51	truttae	8	75.08	22.13
t1.51	truttae	9	76.26	25.15
t1.51	truttae	10	75.52	26.28
t1.51	truttae	11	73.96	24.84
t1.51	truttae	12	73.79	23.97
t1.51	truttae	13	69.87	24.05
t1.51	truttae	14	59.6	15.43
t1.53	truttae	1	66.54	14.77
t1.53	truttae	2	71.76	17.14
t1.53	truttae	3	76.45	18.16
t1.53	truttae	4	78.05	19.16
t1.53	truttae	5	75.86	19.85
t1.53	truttae	6	77.29	20.61
t1.53	truttae	7	76	20.61
t1.53	truttae	8	74.31	23.28
t1.53	truttae	9	73.48	23.11
t1.53	truttae	10	72.25	22.84
t1.53	truttae	11	70.75	24.84
t1.53	truttae	12	70.75	22.96
t1.53	truttae	13	59.17	17.88
t1.58	truttae	1	74.53	14.79
t1.58	truttae	2	75	18.11
t1.58	truttae	3	74.91	20.18
t1.58	truttae	4	74.69	19.73
t1.58	truttae	5	74.8	18.86
t1.58	truttae	6	74.41	18.57
t1.58	truttae	7	75.37	23.94
t1.58	truttae	8	73.22	23.97
t1.58	truttae	9	76.1	24.05
t1.58	truttae	10	73.74	26.33
t1.58	truttae	11	71.62	27.32
t1.58	truttae	12	71.54	26.39
t1.58	truttae	13	69.17	20.18
t1.58	truttae	14	63.38	17.3
t1.58	truttae	15	56.48	12.31
t1.59	truttae	1	69.82	18.16
t1.59	truttae	2	69.76	15.3
t1.59	truttae	3	74.09	19.87
t1.59	truttae	4	77.06	20.25
t1.59	truttae	5	75.31	19.69
t1.59	truttae	6	77.92	21.64
t1.59	truttae	7	74.2	20.56
t1.59	truttae	8	76.49	22.96
t1.59	truttae	9	75.07	22.96
t1.59	truttae	10	76.32	25.33
t1.59	truttae	11	74.16	23.69
t1.59	truttae	12	75.12	26.01
t1.59	truttae	13	71.35	23.26
t1.59	truttae	14	64.04	15.16
t1.62	truttae	1	69.32	15.66
t1.62	truttae	2	67.26	13.16
t1.62	truttae	3	71.15	14.73
t1.62	truttae	4	69.78	16.76
t1.62	truttae	5	70.48	17.54
t1.62	truttae	6	71.39	16.77
t1.62	truttae	7	72.03	19.15
t1.62	truttae	8	70.59	20.25
t1.62	truttae	9	70.89	20.61
t1.62	truttae	10	70.01	20.98
t1.62	truttae	11	69.2	22.84
t1.62	truttae	12	66.6	21.44
t1.62	truttae	13	67.55	22.57
t1.62	truttae	14	60.02	18.51
t1.62	truttae	15	49.92	12.74
t1.63	truttae	1	70.69	17.47
t1.63	truttae	2	77.34	17.45
t1.63	truttae	3	77.98	18.61
t1.63	truttae	4	78.54	19.35
t1.63	truttae	5	77.37	21.08
t1.63	truttae	6	76.24	23.33
t1.63	truttae	7	75.62	23.24
t1.63	truttae	8	76.82	23.66
t1.63	truttae	9	74.42	23.66
t1.63	truttae	10	73.49	23.51
t1.63	truttae	11	73.49	25.2
t1.63	truttae	12	70.7	25.02
t1.63	truttae	13	66.34	19.97
t1.63	truttae	14	61.22	15.89
t1.73	truttae	1	66.48	14.31
t1.73	truttae	2	68.63	15.27
t1.73	truttae	3	70.62	15.64
t1.73	truttae	4	71.88	17.3
t1.73	truttae	5	72.34	18.69
t1.73	truttae	6	70.62	17.91
t1.73	truttae	7	72.56	20.08
t1.73	truttae	8	72.88	20.05
t1.73	truttae	9	69.97	20.08
t1.73	truttae	10	67.9	18.88
t1.73	truttae	11	68.75	21.26
t1.73	truttae	12	66.33	21.26
t1.73	truttae	13	63.35	20.7
t1.73	truttae	14	55.4	18.69
t1.73	truttae	15	52.97	14.48
b2.02	bothniensis1	1	45.39	10.99
b2.02	bothniensis1	2	58.22	18.14
b2.02	bothniensis1	3	59.2	17.76
b2.02	bothniensis1	4	60.62	18.22
b2.02	bothniensis1	5	56.77	17.01
b2.02	bothniensis1	6	57.98	18.13
b2.02	bothniensis1	7	60.4	21.32
b2.02	bothniensis1	8	60.22	22.46
b2.02	bothniensis1	9	54.82	17.52
b2.02	bothniensis1	10	48.22	14.84
b2.02	bothniensis1	11	37.66	11.33
b1.01	bothniensis1	1	57.72	13.51
b1.01	bothniensis1	2	61.53	18.51
b1.01	bothniensis1	3	63.01	21.35
b1.01	bothniensis1	4	61.69	19.08
b1.01	bothniensis1	5	59.42	20.27
b1.01	bothniensis1	6	58.35	22.09
b1.01	bothniensis1	7	58.56	22.48
b1.01	bothniensis1	8	53.95	21.06
b1.01	bothniensis1	9	54.97	19.54
b1.01	bothniensis1	10	53.31	18.92
b1.01	bothniensis1	11	51.39	17.58
b1.01	bothniensis1	12	40.04	10.97
b4.13	bothniensis1	1	65.95	15.43
b4.13	bothniensis1	2	58.22	15.2
b4.13	bothniensis1	3	61.4	16.16
b4.13	bothniensis1	4	61.48	19.53
b4.13	bothniensis1	5	57.8	17.84
b4.13	bothniensis1	6	58.79	20.18
b4.13	bothniensis1	7	53.42	19.11
b4.13	bothniensis1	8	54.64	17.77
b4.13	bothniensis1	9	55.34	17.8
b4.13	bothniensis1	10	50.84	18.19
b4.13	bothniensis1	11	36.94	12.28
b4.13	bothniensis1	12	30.22	9.38
b4.01	bothniensis1	1	48.35	10.2
b4.01	bothniensis1	2	52.46	11.29
b4.01	bothniensis1	3	55.35	15.18
b4.01	bothniensis1	4	57.23	16.93
b4.01	bothniensis1	5	55.81	16.93
b4.01	bothniensis1	6	55.35	17.45
b4.01	bothniensis1	7	55.54	18.25
b4.01	bothniensis1	8	47.9	16.61
b4.01	bothniensis1	9	48.99	18.69
b4.01	bothniensis1	10	36.63	12.7
b4.01	bothniensis1	11	32.32	9.65
b4.08	bothniensis1	1	53.38	11.04
b4.08	bothniensis1	2	59.19	16.99
b4.08	bothniensis1	3	61.54	18.51
b4.08	bothniensis1	4	48.73	17
b4.08	bothniensis1	5	60.53	20.18
b4.08	bothniensis1	6	58.22	18.93
b4.08	bothniensis1	7	57.68	20.71
b4.08	bothniensis1	8	54.47	19.46
b4.08	bothniensis1	9	54.41	19.53
b4.08	bothniensis1	10	46.58	14.73
b4.08	bothniensis1	11	42.43	11.13
b9.02	bothniensis2	1	57.57	12.86
b9.02	bothniensis2	2	61.38	16.59
b9.02	bothniensis2	3	63.5	17.84
b9.02	bothniensis2	4	61.04	19.02
b9.02	bothniensis2	5	60.04	19.86
b9.02	bothniensis2	6	55.67	18.43
b9.02	bothniensis2	7	53.91	19.86
b9.02	bothniensis2	8	53.75	21.87
b9.02	bothniensis2	9	52.38	21.2
b9.02	bothniensis2	10	52.7	21.35
b9.02	bothniensis2	11	44.2	14.39
b9.02	bothniensis2	12	32.97	8.21
b9.01	bothniensis2	1	52.89	10.06
b9.01	bothniensis2	2	62.05	16.1
b9.01	bothniensis2	3	63.18	15.49
b9.01	bothniensis2	4	65.98	21.53
b9.01	bothniensis2	5	67.63	22.1
b9.01	bothniensis2	6	66.54	19.77
b9.01	bothniensis2	7	65.03	20.97
b9.01	bothniensis2	8	58.64	22.11
b9.01	bothniensis2	9	61.07	22.1
b9.01	bothniensis2	10	57.74	22.67
b9.01	bothniensis2	11	55.67	22.69
b9.01	bothniensis2	12	52.38	13.98
b9.01	bothniensis2	13	39.29	9.52
l1.01	leidyi	1	65.54	13.45
l1.01	leidyi	2	81.46	17.42
l1.01	leidyi	3	81.3	17.3
l1.01	leidyi	4	82.1	18.3
l1.01	leidyi	5	82.53	20.41
l1.01	leidyi	6	80.78	23.42
l1.01	leidyi	7	79.09	22.6
l1.01	leidyi	8	72.33	23.34
l1.01	leidyi	9	72.75	24.69
l1.01	leidyi	10	69.22	24.66
l1.01	leidyi	11	61.07	17.49
l1.01	leidyi	12	49.49	12.07
l1.01	leidyi	13	48.29	10.54
l1.02	leidyi	1	62.19	11.97
l1.02	leidyi	2	68.37	15
l1.02	leidyi	3	66.2	15.42
l1.02	leidyi	4	66.61	16.44
l1.02	leidyi	5	69.13	17.76
l1.02	leidyi	6	66.98	20.29
l1.02	leidyi	7	67.19	18.22
l1.02	leidyi	8	66.61	20.21
l1.02	leidyi	9	66.36	20.58
l1.02	leidyi	10	64.99	19.15
l1.02	leidyi	11	63.48	20.52
l1.02	leidyi	12	59.65	21.35
l1.02	leidyi	13	50.15	14.78
l1.02	leidyi	14	32.84	10.3
l1.03	leidyi	1	67.05	14.8
l1.03	leidyi	2	71.15	16.58
l1.03	leidyi	3	70.13	17.34
l1.03	leidyi	4	71.32	19.34
l1.03	leidyi	5	69.33	21.84
l1.03	leidyi	6	67.39	21.43
l1.03	leidyi	7	64.38	18.64
l1.03	leidyi	8	60.88	21.01
l1.03	leidyi	9	61.59	18.93
l1.03	leidyi	10	57.73	18.27
l1.03	leidyi	11	50.98	12.52
l1.03	leidyi	12	44.52	9.88
