# Supplementary material for: Morphological variation in Echinorhynchus truttae Schrank, 1788 and the Echinorhynchus bothniensis Zdzitowiecki & Valtonen, 1987 species complex from freshwater fishes of northern Europe
Source: Biodivers Data J. 2013 Sep 16;(1):e975. doi: 10.3897/BDJ.1.e975 (PMC3964692; doi:10.3897/BDJ.1.e975)
Supplement: Supplementary file 5 — Authors: Matthew T Wayland Data type: morphological The file is a comma separated value (CSV) format suitable for input to the Acanthocephalan Proboscis Profiler software (http://acanthocephala.sourceforge.net). The file has 5 columns: specimen, group, hook, length and base. specimen - unique identifier for the specimen group - name of group (following convention used in other data files, Echinorhynchus bothniensis is listed as bothniensis1) hook - numerical position of hook in longitudinal row as counted from the distal end of the probocis length - length of hook blade (micrometres) base - width of hook base (micrometres) File name: 2696.csv [file biodiversity_data_journal-1-e975-s005.csv]

specimen	group	hook	length	base
l2.01	leidyi	1	65.16	15.59
l2.01	leidyi	2	63.32	16.33
l2.01	leidyi	3	63	16.48
l2.01	leidyi	4	62.41	18.07
l2.01	leidyi	5	62.56	18.78
l2.01	leidyi	6	62.2	21.04
l2.01	leidyi	7	60.68	20.35
l2.01	leidyi	8	57.79	19.3
l2.01	leidyi	9	58.53	19.19
l2.01	leidyi	10	58.42	19.19
l2.01	leidyi	11	56.67	17.49
l2.01	leidyi	12	45	10.54
l2.01	leidyi	13	36.97	9.3
l2.02	leidyi	1	53.84	11.58
l2.02	leidyi	2	64.55	14.26
l2.02	leidyi	3	69.07	19.03
l2.02	leidyi	4	67.92	20.1
l2.02	leidyi	5	65.85	20.4
l2.02	leidyi	6	62.15	21.51
l2.02	leidyi	7	59.96	19.26
l2.02	leidyi	8	59.11	21.32
l2.02	leidyi	9	57.63	21.14
l2.02	leidyi	10	54.44	20.44
l2.02	leidyi	11	54.55	19.38
l2.02	leidyi	12	47.1	10.22
l2.02	leidyi	13	41.45	12.34
l2.03	leidyi	1	63.72	13.19
l2.03	leidyi	2	64.69	13.22
l2.03	leidyi	3	68.62	16.58
l2.03	leidyi	4	65.95	17.7
l2.03	leidyi	5	67.36	20.59
l2.03	leidyi	6	65.17	21.43
l2.03	leidyi	7	62.23	19.88
l2.03	leidyi	8	60.83	20.73
l2.03	leidyi	9	59.36	20.3
l2.03	leidyi	10	58.35	20.08
l2.03	leidyi	11	51.16	13.64
l2.03	leidyi	12	34.61	9.79
l2.04	leidyi	1	59.51	14.67
l2.04	leidyi	2	59.61	13.76
l2.04	leidyi	3	61.4	19.52
l2.04	leidyi	4	63.33	18.05
l2.04	leidyi	5	61.97	20.21
l2.04	leidyi	6	60.75	21.35
l2.04	leidyi	7	58.98	20.97
l2.04	leidyi	8	59.26	21.08
l2.04	leidyi	9	55.4	19.96
l2.04	leidyi	10	52.95	21.92
l2.04	leidyi	11	54.61	22.01
l2.04	leidyi	12	43	12.28
l2.04	leidyi	13	38.23	12.33
l2.05	leidyi	1	67.63	12.24
l2.05	leidyi	2	73.12	18.25
l2.05	leidyi	3	69.83	20.34
l2.05	leidyi	4	71.72	22
l2.05	leidyi	5	67.25	20.34
l2.05	leidyi	6	61.57	20.21
l2.05	leidyi	7	61.47	19.4
l2.05	leidyi	8	58.84	17.32
l2.05	leidyi	9	56.22	19.4
l2.05	leidyi	10	56.33	20.49
l2.05	leidyi	11	49.64	15.88
l2.05	leidyi	12	36.89	10.54
l3.01	leidyi	1	41.62	13.84
l3.01	leidyi	2	57.26	14.48
l3.01	leidyi	3	58.59	13.83
l3.01	leidyi	4	59.2	18.3
l3.01	leidyi	5	60.57	17.09
l3.01	leidyi	6	61.01	18.1
l3.01	leidyi	7	59.99	19.73
l3.01	leidyi	8	58.65	18.22
l3.01	leidyi	9	56.19	19.17
l3.01	leidyi	10	58.19	21.43
l3.01	leidyi	11	57.46	18.33
l3.01	leidyi	12	38.45	10.3
l3.01	leidyi	13	43.11	10.15
l3.02	leidyi	1	58.25	12.92
l3.02	leidyi	2	61.52	15.72
l3.02	leidyi	3	63.67	17.83
l3.02	leidyi	4	61.79	19.57
l3.02	leidyi	5	65.94	20.99
l3.02	leidyi	6	63.46	22.52
l3.02	leidyi	7	62.68	22.28
l3.02	leidyi	8	61.47	23.15
l3.02	leidyi	9	60.68	22.6
l3.02	leidyi	10	59.57	18.13
l3.02	leidyi	11	49.72	13.7
l3.02	leidyi	12	47.32	10.94
l3.02	leidyi	13	38.23	10.67
l3.05	leidyi	1	51.64	12.8
l3.05	leidyi	2	58.16	16.58
l3.05	leidyi	3	62.2	18.69
l3.05	leidyi	4	64.12	20.07
l3.05	leidyi	5	64.12	20.7
l3.05	leidyi	6	63.03	22.46
l3.05	leidyi	7	62.6	22.09
l3.05	leidyi	8	60.95	22.19
l3.05	leidyi	9	57.16	20.55
l3.05	leidyi	10	57.82	19.89
l3.05	leidyi	11	47.96	13.29
l3.05	leidyi	12	43.87	11.04
l3.05	leidyi	13	37.94	7.29
l3.06	leidyi	1	41.84	9.6
l3.06	leidyi	2	59.73	15.27
l3.06	leidyi	3	63.34	19.03
l3.06	leidyi	4	64.86	19.91
l3.06	leidyi	5	65.53	20.79
l3.06	leidyi	6	62.2	20.18
l3.06	leidyi	7	62.61	22.9
l3.06	leidyi	8	61.27	21.76
l3.06	leidyi	9	62.2	22.48
l3.06	leidyi	10	58.39	21.01
l3.06	leidyi	11	54	19.59
l3.06	leidyi	12	35.22	10.63
l3.06	leidyi	13	38.82	9.74
l3.07	leidyi	1	41.6	9.92
l3.07	leidyi	2	56.41	11.86
l3.07	leidyi	3	57.39	14
l3.07	leidyi	4	63.04	15.18
l3.07	leidyi	5	63.26	17.25
l3.07	leidyi	6	64.46	20.03
l3.07	leidyi	7	62.47	21.17
l3.07	leidyi	8	61.56	22.06
l3.07	leidyi	9	60.61	20.26
l3.07	leidyi	10	59.29	23.32
l3.07	leidyi	11	53.86	17.37
l3.07	leidyi	12	48.6	14.06
l3.07	leidyi	13	37.49	8.63
b2.08	bothniensis1	1	47.64	13.76
b2.08	bothniensis1	2	54	13.73
b2.08	bothniensis1	3	55.39	12.75
b2.08	bothniensis1	4	58.76	14.73
b2.08	bothniensis1	5	59.69	17.91
b2.08	bothniensis1	6	60.62	16.51
b2.08	bothniensis1	7	59.23	18.47
b2.08	bothniensis1	8	58.07	17.48
b2.08	bothniensis1	9	56.34	17.44
b2.08	bothniensis1	10	49.82	13.74
b2.08	bothniensis1	11	38.41	12
b2.08	bothniensis1	12	24.69	7.91
b2.10	bothniensis1	1	50.06	10.63
b2.10	bothniensis1	2	55.96	12.94
b2.10	bothniensis1	3	55.9	15.35
b2.10	bothniensis1	4	59.2	16.36
b2.10	bothniensis1	5	56.37	16.86
b2.10	bothniensis1	6	55.15	16.03
b2.10	bothniensis1	7	55.02	18.3
b2.10	bothniensis1	8	53.11	16.24
b2.10	bothniensis1	9	49.5	14.67
b2.10	bothniensis1	10	40	11.55
b2.10	bothniensis1	11	31.2	6.58
b2.13	bothniensis1	1	50.98	13.16
b2.13	bothniensis1	2	56.01	15.05
b2.13	bothniensis1	3	59.41	17.44
b2.13	bothniensis1	4	58.29	18.15
b2.13	bothniensis1	5	57.02	16.36
b2.13	bothniensis1	6	55.83	19.53
b2.13	bothniensis1	7	54.82	17.91
b2.13	bothniensis1	8	54.12	18.65
b2.13	bothniensis1	9	50.55	17.52
b2.13	bothniensis1	10	44.96	12.56
b2.13	bothniensis1	11	35.99	10.64
b2.14	bothniensis1	1	43.45	10.27
b2.14	bothniensis1	2	46.62	10.47
b2.14	bothniensis1	3	47.13	12.24
b2.14	bothniensis1	4	48.95	13.43
b2.14	bothniensis1	5	50.01	15.17
b2.14	bothniensis1	6	48.85	15.9
b2.14	bothniensis1	7	48.88	16.06
b2.14	bothniensis1	8	47.69	14.26
b2.14	bothniensis1	9	47.11	15.9
b2.14	bothniensis1	10	45.98	14.28
b2.14	bothniensis1	11	43.28	10.73
b2.16	bothniensis1	1	45.43	9.46
b2.16	bothniensis1	2	51.43	12.72
b2.16	bothniensis1	3	54.62	14.58
b2.16	bothniensis1	4	54.72	14.54
b2.16	bothniensis1	5	55.75	14.53
b2.16	bothniensis1	6	54.6	15.79
b2.16	bothniensis1	7	54.69	17.44
b2.16	bothniensis1	8	54.15	17.45
b2.16	bothniensis1	9	50	15.7
b2.16	bothniensis1	10	42.59	12.39
b2.16	bothniensis1	11	35.86	8.76
b2.16	bothniensis1	12	31.99	5.81
t2.13	truttae	1	67.47	15.7
t2.13	truttae	2	63.27	13.98
t2.13	truttae	3	68.84	15.16
t2.13	truttae	4	70.52	14.13
t2.13	truttae	5	62.83	12.29
t2.13	truttae	6	70.84	16.63
t2.13	truttae	7	67.28	15.18
t2.13	truttae	8	67.3	17.01
t2.13	truttae	9	67.78	19.77
t2.13	truttae	10	65.49	16.92
t2.13	truttae	11	66.05	16.39
t2.13	truttae	12	65.73	18.16
t2.13	truttae	13	61.05	18.61
t2.13	truttae	14	55.3	14.26
t2.13	truttae	15	45.94	12.02
t2.12	truttae	1	59.09	10.09
t2.12	truttae	2	65.59	14.81
t2.12	truttae	3	69.32	15.1
t2.12	truttae	4	74.09	18.42
t2.12	truttae	5	72.69	19.38
t2.12	truttae	6	73.11	20.1
t2.12	truttae	7	68.43	18.71
t2.12	truttae	8	68.29	18.68
t2.12	truttae	9	67.09	17.63
t2.12	truttae	10	68.18	19.73
t2.12	truttae	11	61.63	16.39
t2.12	truttae	12	59.03	12.85
t2.11	truttae	1	54.81	10.75
t2.11	truttae	2	63.01	13.38
t2.11	truttae	3	66.6	15.42
t2.11	truttae	4	63.4	13.45
t2.11	truttae	5	67.37	18.69
t2.11	truttae	6	68.8	19.77
t2.11	truttae	7	66.78	17.73
t2.11	truttae	8	69.66	20.44
t2.11	truttae	9	67.18	20.29
t2.11	truttae	10	67.96	21.56
t2.11	truttae	11	65.51	21.32
t2.11	truttae	12	58.06	15.49
t2.09	truttae	1	65.77	17.54
t2.09	truttae	2	69.69	17.34
t2.09	truttae	3	69.54	19.18
t2.09	truttae	4	70.73	17.88
t2.09	truttae	5	70.31	19.33
t2.09	truttae	6	70.32	19.41
t2.09	truttae	7	69.39	20.87
t2.09	truttae	8	68.75	20.18
t2.09	truttae	9	68.57	22.23
t2.09	truttae	10	67.16	19.83
t2.09	truttae	11	60.21	17.8
t2.09	truttae	12	57.42	14
t2.20	truttae	1	54.92	12.81
t2.20	truttae	2	62.62	12.37
t2.20	truttae	3	63.26	14.46
t2.20	truttae	4	65.03	15.21
t2.20	truttae	5	59.94	17.57
t2.20	truttae	6	65.2	16.42
t2.20	truttae	7	66.61	18.78
t2.20	truttae	8	65.15	16.99
t2.20	truttae	9	63.85	18.91
t2.20	truttae	10	65.33	17.49
t2.20	truttae	11	63.35	17.52
t2.20	truttae	12	62.35	19.19
t2.20	truttae	13	48.01	14.06
t2.20	truttae	14	42.86	11.08
t2.21	truttae	1	69.97	17.52
t2.21	truttae	2	73.47	18.86
t2.21	truttae	3	75.91	21.35
t2.21	truttae	4	76.89	21.2
t2.21	truttae	5	68.58	18.69
t2.21	truttae	6	67.3	19.53
t2.21	truttae	7	70.81	21.15
t2.21	truttae	8	65.91	17.01
t2.21	truttae	9	59.68	17.76
t2.21	truttae	10	55.05	13.38
t2.10	truttae	1	71.93	17.91
t2.10	truttae	2	70.78	17.12
t2.10	truttae	3	82.26	23.5
t2.10	truttae	4	80.95	23.54
t2.10	truttae	5	84.03	26.08
t2.10	truttae	6	81.98	25.45
t2.10	truttae	7	81.45	23.92
t2.10	truttae	8	78.5	21.31
t2.10	truttae	9	77.91	23.81
t2.10	truttae	10	75.03	25.45
t2.10	truttae	11	75.02	24.46
t2.10	truttae	12	69.61	21.2
t2.10	truttae	13	54.04	14.62
t1.10	truttae	1	59.4	11.58
t1.10	truttae	2	65.87	14.54
t1.10	truttae	3	56.75	19.91
t1.10	truttae	4	68.02	16.78
t1.10	truttae	5	68.61	18.17
t1.10	truttae	6	68.98	17.76
t1.10	truttae	7	72.59	20.97
t1.10	truttae	8	72.17	18.42
t1.10	truttae	9	73.49	21.87
t1.10	truttae	10	71.48	19.97
t1.10	truttae	11	70.19	22.33
t1.10	truttae	12	70.37	22.93
t1.10	truttae	13	68.59	21.83
t1.10	truttae	14	58.76	13.7
t1.10	truttae	15	47.7	9.38
t1.27	truttae	1	34.26	10.27
t1.27	truttae	2	68.37	13.19
t1.27	truttae	3	66.96	15.75
t1.27	truttae	4	66.59	15.16
t1.27	truttae	5	68.4	16.93
t1.27	truttae	6	71.52	18.5
t1.27	truttae	7	70.35	18.86
t1.27	truttae	8	70.38	18.16
t1.27	truttae	9	70.53	17.63
t1.27	truttae	10	71.53	19.03
t1.27	truttae	11	70.93	20.64
t1.27	truttae	12	73.27	21.7
t1.27	truttae	13	73.43	20.97
t1.27	truttae	14	63.46	17.09
t1.27	truttae	15	58.08	11.45
t1.28	truttae	1	64.04	16.89
t1.28	truttae	2	68.52	16.43
t1.28	truttae	3	74.3	19.88
t1.28	truttae	4	73.87	20.4
t1.28	truttae	5	77.86	22.93
t1.28	truttae	6	76.2	22.77
t1.28	truttae	7	76.73	22.33
t1.28	truttae	8	77.45	21.57
t1.28	truttae	9	77.13	22.58
t1.28	truttae	10	74.73	21.82
t1.28	truttae	11	72.7	22.34
t1.28	truttae	12	65.95	22.54
t1.28	truttae	13	64.39	20.01
t1.36	truttae	1	55.74	15.79
t1.36	truttae	2	67.16	17.69
t1.36	truttae	3	69.98	17.09
t1.36	truttae	4	72.45	18.84
t1.36	truttae	5	73.77	18.54
t1.36	truttae	6	76.45	22.13
t1.36	truttae	7	76.89	21.75
t1.36	truttae	8	73.16	22.42
t1.36	truttae	9	71.92	23.43
t1.36	truttae	10	72.69	24
t1.36	truttae	11	70.7	24.51
t1.36	truttae	12	69.2	23.64
t1.36	truttae	13	61.82	19.26
t1.36	truttae	14	54.78	13.66
t1.37	truttae	1	66.15	13.97
t1.37	truttae	2	68.51	16.72
t1.37	truttae	3	71.67	16.15
t1.37	truttae	4	74.89	18.3
t1.37	truttae	5	74.89	20.85
t1.37	truttae	6	74.55	20.85
t1.37	truttae	7	74.71	19.95
t1.37	truttae	8	73.18	21.57
t1.37	truttae	9	69.37	20.34
t1.37	truttae	10	72.21	21.45
t1.37	truttae	11	69.81	24.31
t1.37	truttae	12	68.05	20.38
t1.37	truttae	13	64.19	15.33
t1.37	truttae	14	61.26	12.24
t1.45	truttae	1	65.37	12.24
t1.45	truttae	2	71.78	13.7
t1.45	truttae	3	70.42	16.06
t1.45	truttae	4	74.56	18.29
t1.45	truttae	5	73.53	18.42
t1.45	truttae	6	72.49	19.77
t1.45	truttae	7	72.56	18.86
t1.45	truttae	8	71.14	20.44
t1.45	truttae	9	73.11	20.48
t1.45	truttae	10	70.93	19.77
t1.45	truttae	11	73.55	21.32
t1.45	truttae	12	69.19	20.62
t1.45	truttae	13	71.23	23.24
t1.45	truttae	14	70.65	25.16
t1.45	truttae	15	63.65	17.43
t1.45	truttae	16	50.12	11.29
t1.46	truttae	1	65.18	12.9
t1.46	truttae	2	67.55	14.36
t1.46	truttae	3	68.4	14.16
t1.46	truttae	4	72.23	17.27
t1.46	truttae	5	74.34	17.97
t1.46	truttae	6	74.91	20.49
t1.46	truttae	7	74.25	19.03
t1.46	truttae	8	73.22	21.32
t1.46	truttae	9	72.32	18.25
t1.46	truttae	10	70.81	20.4
t1.46	truttae	11	69.34	21.32
t1.46	truttae	12	69.58	21.08
t1.46	truttae	13	71.38	23
t1.46	truttae	14	64.48	17.3
t1.46	truttae	15	55.54	12.06
t1.55	truttae	1	69.45	16.81
t1.55	truttae	2	70.25	15.1
t1.55	truttae	3	70.71	16.77
t1.55	truttae	4	70.54	18.69
t1.55	truttae	5	72.59	17.97
t1.55	truttae	6	73.51	20.36
t1.55	truttae	7	73.2	21.51
t1.55	truttae	8	75.07	23
t1.55	truttae	9	75.6	23.59
t1.55	truttae	10	76.42	24.15
t1.55	truttae	11	70	22.34
t1.55	truttae	12	65.67	22
t1.55	truttae	13	59.07	17.01
t1.55	truttae	14	59.93	17.86
t1.56	truttae	1	58.79	9.88
t1.56	truttae	2	63.94	12.85
t1.56	truttae	3	68.5	15.89
t1.56	truttae	4	73.84	18.71
t1.56	truttae	5	75.59	18.71
t1.56	truttae	6	75.7	19.2
t1.56	truttae	7	78.05	20.8
t1.56	truttae	8	78.8	21.19
t1.56	truttae	9	76.53	21.83
t1.56	truttae	10	77.29	23
t1.56	truttae	11	78.26	22.33
t1.56	truttae	12	75.88	23.51
t1.56	truttae	13	71.54	18.86
t1.56	truttae	14	64.66	16.45
t1.57	truttae	1	57.94	14.83
t1.57	truttae	2	65.38	17.77
t1.57	truttae	3	71.08	19.48
t1.57	truttae	4	74.45	17.87
t1.57	truttae	5	75.47	20.34
t1.57	truttae	6	74.64	22.11
t1.57	truttae	7	76.86	23.64
t1.57	truttae	8	75.37	22.77
t1.57	truttae	9	72.58	23.97
t1.57	truttae	10	73.13	26.6
t1.57	truttae	11	72.78	26.19
t1.57	truttae	12	69.43	24.95
t1.57	truttae	13	65.74	20.72
t1.57	truttae	14	59.93	15.75
t1.60	truttae	1	71.65	13.43
t1.60	truttae	2	75.69	19.59
t1.60	truttae	3	76.98	19.33
t1.60	truttae	4	80.15	20.17
t1.60	truttae	5	79.04	21.35
t1.60	truttae	6	76.85	20.61
t1.60	truttae	7	77.63	21.72
t1.60	truttae	8	78.5	21.94
t1.60	truttae	9	79.25	23.28
t1.60	truttae	10	77.94	23.72
t1.60	truttae	11	78.88	24.63
t1.60	truttae	12	77.67	22.84
t1.60	truttae	13	70.28	19.23
t1.60	truttae	14	60.47	11.66
t1.61	truttae	1	63.57	11.13
t1.61	truttae	2	68.05	16.41
t1.61	truttae	3	73.15	20.4
t1.61	truttae	4	74.41	21.36
t1.61	truttae	5	74.61	22.77
t1.61	truttae	6	70.47	19.46
t1.61	truttae	7	72.83	22.28
t1.61	truttae	8	69.66	21.82
t1.61	truttae	9	70.14	23.72
t1.61	truttae	10	71.38	24.59
t1.61	truttae	11	69.28	24.31
t1.61	truttae	12	64.71	23
t1.61	truttae	13	53.74	16.1
t1.64	truttae	1	64.86	13.84
t1.64	truttae	2	65.66	14.13
t1.64	truttae	3	67.4	15.97
t1.64	truttae	4	64.75	15.7
t1.64	truttae	5	70.09	17.77
t1.64	truttae	6	69.83	19.23
t1.64	truttae	7	70.81	18.6
t1.64	truttae	8	70.96	21.2
t1.64	truttae	9	69.78	20.21
t1.64	truttae	10	69.19	21.31
t1.64	truttae	11	69.65	20.8
t1.64	truttae	12	69.23	22.04
t1.64	truttae	13	68	21.51
t1.64	truttae	14	61.7	13.57
t1.65	truttae	1	73.99	16.81
t1.65	truttae	2	76.85	19.3
t1.65	truttae	3	76.99	19.83
t1.65	truttae	4	78.09	21.44
t1.65	truttae	5	77.39	21.7
t1.65	truttae	6	78.08	22.48
t1.65	truttae	7	74.73	21.18
t1.65	truttae	8	76.44	25.15
t1.65	truttae	9	72.63	24.78
t1.65	truttae	10	73.99	25.66
t1.65	truttae	11	75.2	26.28
t1.65	truttae	12	71.14	22.25
t1.65	truttae	13	61.91	14.85
t1.66	truttae	1	67.79	12.75
t1.66	truttae	2	73.03	19.23
t1.66	truttae	3	76.16	18.04
t1.66	truttae	4	75.1	22.31
t1.66	truttae	5	78.74	20.31
t1.66	truttae	6	75.74	19.85
t1.66	truttae	7	76.91	21.44
t1.66	truttae	8	77.08	21.54
t1.66	truttae	9	73.61	20.8
t1.66	truttae	10	76.17	23.54
t1.66	truttae	11	69.21	23.66
t1.66	truttae	12	73.26	23.61
t1.66	truttae	13	66.87	22.22
t1.66	truttae	14	65.25	13.46
t1.67	truttae	1	65.9	14.46
t1.67	truttae	2	72.88	16.91
t1.67	truttae	3	75.04	17.52
t1.67	truttae	4	75	21.04
t1.67	truttae	5	73.29	19.65
t1.67	truttae	6	73.33	21.44
t1.67	truttae	7	73.87	21.64
t1.67	truttae	8	72.1	19.85
t1.67	truttae	9	75.34	21.14
t1.67	truttae	10	72.69	21.03
t1.67	truttae	11	69.95	21.44
t1.67	truttae	12	61.12	15.88
t1.68	truttae	1	63.98	14.25
t1.68	truttae	2	71.01	18.33
t1.68	truttae	3	70.5	17.63
t1.68	truttae	4	70.75	19.97
t1.68	truttae	5	71.72	20.8
t1.68	truttae	6	72.37	19.2
t1.68	truttae	7	69.07	19.57
t1.68	truttae	8	71.34	21.32
t1.68	truttae	9	71.41	20.89
t1.68	truttae	10	70.66	22.11
t1.68	truttae	11	70.87	20.85
t1.68	truttae	12	60.92	15.33
t1.68	truttae	13	55.61	13.19
t1.69	truttae	1	64.39	15.06
t1.69	truttae	2	69.96	17.31
t1.69	truttae	3	71.59	17.76
t1.69	truttae	4	74.37	17.73
t1.69	truttae	5	74.68	20.85
t1.69	truttae	6	74.7	18.75
t1.69	truttae	7	74	21.17
t1.69	truttae	8	74.91	21.89
t1.69	truttae	9	75.93	23.48
t1.69	truttae	10	76.97	24.2
t1.69	truttae	11	76.27	25.03
t1.69	truttae	12	75.92	23.48
t1.69	truttae	13	73.87	22.54
t1.69	truttae	14	68.13	17.72
t1.69	truttae	15	54.64	11.45
t1.71	truttae	1	56.98	13.7
t1.71	truttae	2	62.9	15.54
t1.71	truttae	3	67.98	16.56
t1.71	truttae	4	66.68	16.78
t1.71	truttae	5	68.67	16.23
t1.71	truttae	6	69.48	20.64
t1.71	truttae	7	70.63	20.64
t1.71	truttae	8	70.3	19.41
t1.71	truttae	9	71.75	23.54
t1.71	truttae	10	71.07	23.05
t1.71	truttae	11	69.57	23.97
t1.71	truttae	12	69.88	24.67
t1.71	truttae	13	59.54	13.38
